# Supplementary material for: The role of artificial intelligence in diagnostic neurosurgery: a systematic review
Source: Neurosurg Rev. 2025 Apr 28;48(1):393. doi: 10.1007/s10143-025-03512-2 (PMC12037648; doi:10.1007/s10143-025-03512-2)
Supplement: Supplementary file 1 — Supplementary file1 (CSV 188 KB) [file 10143_2025_3512_MOESM1_ESM.csv]

Covidence #	Study ID	Title	Reviewer Name	Title of paper	First author	Country in which the study conducted	Aim of study	Study design	Name and model of AI/s used	Architecture (eg. For NN's describe the layers or frameworks)	Training technique (eg. supervised, unsupervised, transfer learning)	Where was the data from ? (eg. registry, hospital database, public dataset)	Training Set Number	Testing Set Number	Timeframe in which the data was collected	The diseases that the AI detected	Subtype of disease (eg. Glioblastoma, meningioma, PCA strokes vs ACA strokes)	Type of Dataset used in Detection	Name of first AI model	Results of AI model 1:	Brain cancer Sensitivity	Brain cancer Specificity	Brain cancer Accuracy	Brain cancer AUC	Brain cancer True positives	Brain cancer False positives	Brain cancer True negatives	Brain cancer False negatives	Aneurysms Sensitivity	Aneurysms Specificity	Aneurysms Accuracy	Aneurysms AUC	Aneurysms True positives	Aneurysms False positives	Aneurysms True negatives	Aneurysms False negatives	Stroke Sensitivity	Stroke Specificity	Stroke Accuracy	Stroke AUC	Stroke True positives	Stroke False positives	Stroke True negatives	Stroke False negatives	Parkinson's Sensitivity	Parkinson's Specificity	Parkinson's Accuracy	Parkinson's AUC	Parkinson's True positives
2278	Chen 2022	Differentiation between Germinoma and Craniopharyngioma Using Radiomics-Based Machine Learning	Consensus	Differentiation between Germinoma and Craniopharyngioma Using Radiomics-Based Machine Learning	Boran Chen	Other: China	To develop a ML model to differentiate between germinoma and craniopharyngioma	Diagnostic test accuracy study	Random Forest Classifier (RFC) Linear Discriminant Analysis (LDA) Support Vector Machine (SVM)	Distance Correlation (DC) Random Forest Feature Selector (RFS) Least Absolute Shrinkage and Selection Operator (LASSO)	4:1 random split for training and validation cohorts 100 cycles of training and testing	West China Hospital, Sichuan University	107 (44 germinoma, 63 craniopharyngioma) 80% (approx. 86 patients)	Validation Set Size: 20% (approx. 21 patients)	November 2014 to June 2018	Onc Imaging	Germinoma and Craniopharyngioma (CP) Subtype of Disease: Suprasellar and parasellar tumors	MRI
2259	Jabarkheel 2022	Rapid intraoperative diagnosis of pediatric brain tumors using Raman spectroscopy: A machine learning approach	Consensus	Rapid intraoperative diagnosis of pediatric brain tumors using Raman spectroscopy: A machine learning approach	Rashad Jabarkheel	United States	To develop and evaluate the use of Raman spectroscopy (RS) combined with machine learning to differentiate normal brain tissue from tumor tissue, specifically targeting low-grade gliomas (LGGs) in pediatric patients during intraoperative procedures.		Logistic Regression Classifier	Logistic regression model with principal component analysis (PCA) for dimensionality reduction L2-normalization of Raman spectra data	Supervised learning Leave-one-patient-out cross-validation (LOPOCV) Preprocessing through normalization and PCA	Lucile Packard Children’s Hospital, Stanford University	160 brain tissue samples 678 Raman spectra collected from 29 pediatric patients 20 patients with tumors 12 patients with normal brain tissue	LOPOCV – 29 patients (cross-validation used for evaluation)	October 2018 – March 2020	Onc Imaging	Pediatric brain tumors (including low-grade gliomas)	Other: Intraoperative Raman spectroscopy of fresh ex vivo brain tissue samples
2254	Li 2022	Molecular subtyping of diffuse gliomas using magnetic resonance imaging: comparison and correlation between radiomics and deep learning	Consensus	Molecular subtyping of diffuse gliomas using magnetic resonance imaging: comparison and correlation between radiomics and deep learning	Yiming Li	Other: China	To develop and compare predictive models based on radiomics and deep convolutional neural networks (DCNN) for preoperatively identifying the molecular subtypes of diffuse gliomas using MRI.		Deep Convolutional Neural Network (DCNN)	Based on ResNet18 backbone (2.5D model) Three MRI sequences (T1w, T1CE, T2w) used as input with three channels Outputs a 512-dimensional feature vector	supervised learning with five-fold cross-validation		780 patients	236	September 2014 – April 2018	Onc Imaging	Diffuse gliomas: Glioblastoma (GBM) Lower-grade gliomas (LGGs) with IDH mutation or wildtype 1p19q codeleted gliomas	MRI
2237	Han 2022	Differentiation Between Primary Central Nervous System Lymphoma and Atypical Glioblastoma Based on MRI Morphological Feature and Signal Intensity Ratio: A Retrospective Multicenter Study	Consensus	Differentiation Between Primary Central Nervous System Lymphoma and Atypical Glioblastoma Based on MRI Morphological Feature and Signal Intensity Ratio: A Retrospective Multicenter Study	Yu Han	Other: China (Fourth Military Medical University, Tangdu Hospital)	To investigate the value of morphological features and signal intensity ratio (SIR) derived from conventional MRI in distinguishing primary central nervous system lymphoma (PCNSL) from atypical glioblastoma (aGBM).		Name and model of AI/s used: Linear Discriminant Analysis (LDA) models	Architecture: Machine learning classification using morphological features and SIR	Supervised learning ROC analysis for model evaluation Combination of morphological features and SIR for enhanced differentiation	Tangdu Hospital, Fourth Military Medical University, Xi'an, China Xi’an XD Group Hospital, Shaanxi University of Chinese Medicine West China Hospital, Sichuan University	98 patients (66 PCNSL, 32 aGBM)	43 patients (27 PCNSL, 16 aGBM)	January 2012 to June 2021	Onc Imaging	Primary Central Nervous System Lymphoma (PCNSL) Atypical Glioblastoma (aGBM)	MRI
2201	Zhang 2022	Machine learning approach to differentiation of peripheral schwannomas and neurofibromas: A multi-center study	Consensus	Machine Learning Approach to Differentiation of Peripheral Schwannomas and Neurofibromas: A Multicenter Study	Michael Zhang	United States	To develop and evaluate ML models for differentiating peripheral schwannomas from neurofibromas using radiomic features extracted from MRI and clinical data, addressing the challenge of non-invasive diagnosis and improving surgical planning.		Support Vector Machine (SVM), Logistic Regression (LR), K-Nearest Neighbor (KNN), Random Forest (RF), eXtreme Gradient Boosting (XGB), Neural Network (NN)	Radiomics-based classifiers using high-dimensional MRI features extracted with PyRadiomics Sparse regression (LASSO) for feature reduction and classifier optimization	75:25 random split for training and testing 10-fold cross-validation, repeated 1000 cycles	Stanford University, Stanford, California University of Utah, Salt Lake City, Utah Mayo Clinic, Rochester, Minnesota	158 patients (75% of dataset)	53 patients (25% of dataset)		Onc Imaging	Target Disease: Peripheral Nerve Sheath Tumors (PNSTs) Subtype of Disease: Schwannomas Neurofibromas	MRI
2199	Tripathi 2022	A computer-aided grading of glioma tumor using deep residual networks fusion	Consensus	A computer-aided grading of glioma tumor using deep residual networks fusion	Prasun Chandra Tripathi	Other: India	To develop a computer-aided diagnosis (CAD) system using deep residual networks for glioma tumor grading, incorporating a two-level classification framework to distinguish between low- and high-grade gliomas and further classify low-grade tumors based on chromosome arms 1p/19q status.		ResNet (ResNet18, ResNet50, ResNet101, ResNet152)	Multiple ResNet models applied with a Dempster-Shafer Theory (DST)-based fusion scheme Two-stage classification: Glioma grading (low-grade vs. high-grade) Low-grade glioma classification based on 1p/19q status (deleted or present)	Supervised learning Transfer learning applied to pre-trained ResNet models Data augmentation (rotation, flip, scale, random crop, and translation) Fine-tuning using 30 epochs and mini-batch size of 30	The Cancer Imaging Archive (TCIA) GBM dataset (163 cases for high-grade gliomas) 1p/19q dataset (159 cases for low-grade gliomas)	70% of the dataset (training-testing split varied by 70-30, 80-20, 90-10)	30% of the dataset (testing split)		Onc Imaging	Glioma (low-grade and high-grade)	MRI
2194	Tariciotti 2022	A Deep Learning Model for Preoperative Differentiation of Glioblastoma, Brain Metastasis and Primary Central Nervous System Lymphoma: A Pilot Study	Consensus	A Deep Learning Model for Preoperative Differentiation of Glioblastoma, Brain Metastasis and Primary Central Nervous System Lymphoma: A Pilot Study	Leonardo Tariciotti	Other: Italy	To evaluate the performance of a deep learning model in differentiating glioblastoma (GBM), brain metastases (BM), and primary central nervous system lymphoma (PCNSL) using preoperative T1-weighted gadolinium-enhanced (T1Gd) MRI scans.		ResNet-101 (Deep Neural Network - DNN)	ResNet-101 (101 layers) Three-layer residual blocks Fine-tuned fully connected layer, with convolution and pooling layers frozen during training	Supervised learning Transfer learning (ResNet-101 pre-trained on ImageNet) Stochastic gradient descent (Adam optimizer) Batch size: 32 Drop-out rate: 0.25 50 epochs	Fondazione IRCCS Cà Granda Ospedale Maggiore Policlinico, Milan, Italy	70% of the total dataset (85 patients)	30% of the total dataset (36 patients)	June 2015 to April 2021	Onc Imaging	Glioblastoma (GBM) Brain Metastases (BM) Primary Central Nervous System Lymphoma (PCNSL)	MRI
2190	Yang 2022	A deep learning radiomics model may help to improve the prediction performance of preoperative grading in meningioma	Consensus	A deep learning radiomics model may help to improve the prediction performance of preoperative grading in meningioma	Liping Yang	Other: China	To investigate the clinical usefulness of an enhanced-T1WI-based deep learning radiomics model (DLRM) in differentiating low- and high-grade meningiomas.		LightGBM algorithm Additional Models for Comparison: Radiomics Model (RM) Deep Learning Model (DLM)	Architecture: Combination of radiomics features and deep learning features extracted from enhanced T1-weighted MRI (T1WI) images	Supervised learning Synthetic Minority Oversampling Technique (SMOTE) applied to balance sample numbers	Harbin Medical University Cancer Hospital, The Fourth Affiliated Hospital of Harbin Medical University, and The Second Affiliated Hospital of Harbin Medical University, China	105 patients	27	January 2017 to December 2020	Onc Imaging	Meningioma Subtype of disease (eg. Glioblastoma, meningioma, PCA strokes vs ACA strokes): Grade I (benign) Grade II (atypical) Grade III (anaplastic)	MRI
2150	Sahin 2022	Discrimination between non-functioning pituitary adenomas and hypophysitis using machine learning methods based on magnetic resonance imaging‑derived texture features	Consensus	Discrimination Between Non-Functioning Pituitary Adenomas and Hypophysitis Using Machine Learning Methods Based on Magnetic Resonance Imaging-Derived Texture Features	Serdar Sahin	Other: Turkey	To evaluate the performance of machine learning algorithms in differentiating between non-functioning pituitary adenomas (NFPAs) and hypophysitis using texture features extracted from MRI scans.		Support Vector Machine (SVM) Decision Tree K-Nearest Neighbor (KNN) Kernel Naïve Bayes	Feature extraction from MRI images using texture analysis. Classifiers trained on selected radiomic features.	Supervised learning 10-fold internal and external cross-validation	Istanbul University-Cerrahpasa and Hacettepe University Medical Schools (Turkey)	30 patients (10-fold cross-validation)	34 patients (17 with NFPAs and 17 with hypophysitis)		Onc Imaging; Other: Hypophysitis		MRI
2146	Zhang 2022	Radiomics Can Distinguish Pediatric Supratentorial Embryonal Tumors, High-Grade Gliomas, and Ependymomas	Consensus	Radiomics Can Distinguish Pediatric Supratentorial Embryonal Tumors, High-Grade Gliomas, and Ependymomas	M. Zhang	United States	To apply machine learning to MRI-based radiomics for distinguishing pediatric supratentorial embryonal tumors, high-grade gliomas (HGG), and ependymomas (EP). The study aims to improve diagnostic accuracy and assist in treatment planning by differentiating these tumors, which often present overlapping imaging and histopathological features.		Logistic Regression (LR), Extreme Gradient Boosting (XGB), Neural Network (NN)	Radiomics features extracted from T2-weighted and gadolinium-enhanced T1-weighted MRI Least Absolute Shrinkage and Selection Operator (LASSO) for feature selection	Sparse regression analysis for feature reduction Binary and multiclass classification models 75:25 training-to-testing split	Retrospective data from 7 medical institutions including: Stanford University Seattle Children's Hospital Children's Hospital of Philadelphia The Hospital for Sick Children (SickKids), Ontario Primary Children's Hospital, Utah Lucile Packard Children's Hospital, Stanford Ann & Robert H. Lurie Children's Hospital of Chicago	75% of 231 patients (approx. 173 patients)	25% of 231 patients (approx. 58 patients)	2003 – 2021		Pediatric supratentorial brain tumors: Embryonal tumors High-grade gliomas (HGG) Ependymomas (EP)	MRI
2132	Stadlbauer 2022	Radiophysiomics: Brain Tumors Classification by Machine Learning and Physiological MRI Data	Consensus	Radiophysiomics: Brain Tumors Classification by Machine Learning and Physiological MRI Data	Andreas Stadlbauer	Other: Austria, Germany, USA	To investigate the effectiveness of radiophysiomics— a combination of physiological MRI (phyMRI) and machine learning (ML) algorithms— in the multiclass classification of contrast-enhancing brain tumors, enhancing diagnostic accuracy in clinical neuro-oncology.		Adaptive Boosting (AdaBoost), Random Forest (RF), k-Nearest Neighbors (kNN), Support Vector Machine (SVM), Decision Tree (DT), Multilayer Perceptron (MLP), Naïve Bayes (NB), Logistic Regression (Log), Bootstrap Aggregating (Bagging)	Nine different ML classifiers applied to radiomic features extracted from physiological MRI (phyMRI) and advanced MRI (advMRI)	10-fold cross-validation and independent test cohort validation	Prospectively populated institutional brain MRI database (2016–2022)	167 patients (81 females, 86 males)	20 patients (11 females, 9 males)	January 2016 – January 2022	Onc Imaging	Glioblastoma (GBM, WHO grade 4) Anaplastic Glioma (AG, WHO grade 3) Primary CNS Lymphoma (PCNSL) Meningioma (WHO grades I–III) Brain metastases	MRI
2130	Park 2022	A fully automatic multiparametric radiomics model for differentiation of adult pilocytic astrocytomas from high-grade gliomas	Consensus	A fully automatic multiparametric radiomics model for differentiation of adult pilocytic astrocytomas from high-grade gliomas	Yae Won Park	Other: South Korea	To develop and validate a fully automatic radiomics model to differentiate adult pilocytic astrocytomas (PA) from high-grade gliomas (HGGs) using multiparametric MRI and machine learning.		Base Model: Light Gradient Boosting Machine (LightGBM) Feature Selection Method: F-score for radiomics feature reduction Interpretability Tool: SHapley Additive exPlanations (SHAP)	LightGBM classifier trained with selected radiomic and clinical features Models developed: Clinical model (age, sex) Radiomics model (MRI radiomic features) Combined clinical and radiomics model	Supervised learning Synthetic Minority Oversampling Technique (SMOTE) to handle class imbalance 10-fold cross-validation for model robustness	Severance Hospital, Yonsei University College of Medicine, South Korea	211 patients (43 PA, 168 HGG)	91 patients (19 PA, 72 HGG)	March 2006 to January 2021	Onc Imaging	Pilocytic Astrocytomas (PA) High-Grade Gliomas (HGG)	MRI
2124	Jiang 2022	Machine Learning Based on Diffusion Kurtosis Imaging Histogram Parameters for Glioma Grading	Consensus	Machine Learning Based on Diffusion Kurtosis Imaging Histogram Parameters for Glioma Grading	Liang Jiang	Other: China (Nanjing Medical University)	Development and validation of an SVM model using DKI histogram features to classify glioma grades		Support Vector Machine (SVM)	Three feature selection methods applied: Principal Component Analysis (PCA) Recursive Feature Elimination (RFE) Least Absolute Shrinkage and Selection Operator (LASSO) Gaussian kernel function used for SVM classification	Supervised learning Leave-one-out cross-validation (LOOCV) Feature selection optimized to reduce dimensionality and improve performance	Nanjing First Hospital and Nanjing Brain Hospital, Nanjing Medical University, China	161 patients (61 low-grade gliomas (LGG), 100 high-grade gliomas (HGG))	Leave-one-out cross-validation (LOOCV) performed on the same cohort	January 2017 to January 2020	Onc Imaging	Glioma (low-grade and high-grade)	MRI
2111	Lam 2022	Molecular subtype classification of low-grade gliomas using magnetic resonance imaging-based radiomics and machine learning	Consensus	Molecular subtype classification of low‐grade gliomas using magnetic resonance imaging‐based radiomics and machine learning	Lam	Canada	To develop and evaluate MRI-based radiomics combined with machine learning for classifying molecular subtypes of low-grade gliomas (LGGs).		Support Vector Machine (SVM), Random Forest (RF), Logistic Regression (LR), K-Nearest Neighbors (KNN), Gradient Boosting Machine (GBM), and Deep Neural Networks (DNN).	For DNN: A multi-layer perceptron with two hidden layers. Specific details on the number of neurons in each layer are not specified.	Supervised learning	Public dataset (The Cancer Imaging Archive - TCIA)	126 cases (70%)	Testing set: 54 cases (30%)		Onc Imaging	Gliomas: IDH-mutant IDH-wildtype	MRI
2097	Zhang 2022	MRI Radiogenomics of Pediatric Medulloblastoma: A Multicenter Study	Consensus	MRI Radiogenomics of Pediatric Medulloblastoma: A Multicenter Study	Michael Zhang	Other: USA, Canada, United Kingdom	To develop ML modules that utilize MRI radiogenomics to classify pediatric medulloblastoma (MB) into four molecular subgroups, supporting non-invasive, preoperative risk stratification and aiding in treatment planning.		Sequential two-stage machine learning classifier	Stage 1: Binary classifier to separate non-WNT/SHH from WNT/SHH subgroups Stage 2: Binary classifier to differentiate WNT from SHH tumors Additional classifier to distinguish high-risk group 3 from group 4 MB	Feature selection using Least Absolute Shrinkage and Selection Operator (LASSO) Cross-validation and bootstrapping (2000 samples)	MRI data from 12 international pediatric centers: Lucile Packard Children’s Hospital, Stanford University Seattle Children’s Hospital The Hospital for Sick Children (Toronto) Great Ormond Street Hospital (London) Children’s Hospital of Philadelphia Duke Children’s Hospital New York University Grossman School of Medicine University of Utah Primary Children’s Hospital CHU Sainte-Justine, Université…	75% of 263 patients	25% of 263 patients	July 1997 – May 2020	Onc Imaging	Pediatric Medulloblastoma (MB): Wingless (WNT) Sonic Hedgehog (SHH) Group 3 Group 4	MRI
2090	Jalalifar 2022	Impact of Tumour Segmentation Accuracy on Efficacy of Quantitative MRI Biomarkers of Radiotherapy Outcome in Brain Metastasis	Consensus	Impact of Tumour Segmentation Accuracy on Efficacy of Quantitative MRI Biomarkers of Radiotherapy Outcome in Brain Metastasis	Seyed Ali Jalalifar	Canada	To investigate the impact of tumour segmentation accuracy on the efficacy of quantitative MRI biomarkers in predicting radiotherapy outcomes in brain metastases (BM). The study assesses how imperfections in automatically generated tumour contours influence biomarker performance compared to manually delineated tumour masks.		Cascaded 2D U-Net, 3D U-Net, and Multiscale Guided Attention (MSGA) networks	Two cascaded 2D U-Nets for approximate tumour localization 3D U-Net for volumetric segmentation MSGA for refined segmentation and capturing long-range dependencies	Supervised learning Trained on baseline MRI scans Feature selection via minimum redundancy maximum relevance (mRMR) Classifier: Support Vector Machine (SVM) with Gaussian kernel	Sunnybrook Health Sciences Centre, Toronto, Canada	99 patients (116 lesions)	25 patients (40 lesions)		Onc Imaging	Brain metastases (BM)	MRI
2072	Fitzgerald 2022	Stimulated Raman Histology for Rapid Intra-Operative Diagnosis of Sinonasal and Skull Base Tumors	Consensus	Stimulated Raman Histology for Rapid Intra-Operative Diagnosis of Sinonasal and Skull Base Tumors	Conall Fitzgerald	United States	To evaluate the accuracy and feasibility of using Stimulated Raman Histology (SRH) as a rapid intra-operative diagnostic tool for sinonasal and skull base tumors, comparing it to standard frozen section (FS) analysis.	Diagnostic test accuracy study	Name and model of AI/s used: Invenio Imaging™ Nio™ Laser Imaging System	Architecture: Laser spectroscopy system using dual-wavelength fiber laser technology for imaging at Raman shifts of 2845 cm⁻¹ (lipids) and 2940 cm⁻¹ (proteins and DNA).	Supervised learning No machine learning applied in this study; interpretation was done by pathologists using the SRH system.	Memorial Sloan Kettering Cancer Center (New York, NY)	12 patients (67 SRH images)	No explicit separate test cohort; intra-study analysis of concordance between SRH and FS	June 2020 – September 2021	Onc Imaging	Sinonasal and skull base tumors (various histological subtypes)	Other: Intraoperative tissue samples from sinonasal and skull base surgeries
2066	Liu 2022	Differentiation of malignant brain tumor types using intratumoral and peritumoral radiomic features	Consensus	Differentiation of malignant brain tumor types using intratumoral and peritumoral radiomic features	Dongming Liu, Jiu Chen (shared first authorship)	Other: China	To differentiate malignant brain tumors (glioblastoma, primary CNS lymphoma, and brain metastases) by utilizing radiomic features from both intratumoral and peritumoral regions based on preoperative MRI data.		Adaboost classifier (adaptive boosting)	Radiomic model trained using quantitative features extracted from MRI scans (T1 contrast-enhanced and T2-weighted images).	Supervised	MRI data from: Nanjing Brain Hospital (January 2016 – June 2020) The Cancer Imaging Archive (TCIA) Nanjing Drum Tower Hospital (test set: July 2019 – December 2020)	200 patients (80 GBM, 60 LMPA, 60 META)	50 patients (20 GBM, 15 LMPA, 15 META)	January 2016 – December 2020	Onc Imaging	Differentiation between glioblastoma (GBM), primary CNS lymphoma (LMPA), and brain metastases (META).	MRI
2016	Tandel 2022	Performance enhancement of MRI-based brain tumor classification using suitable segmentation method and deep learning-based ensemble algorithm	Consensus	Performance Enhancement of MRI-Based Brain Tumor Classification Using Suitable Segmentation Method and Deep Learning-Based Ensemble Algorithm	Gopal S. Tandel	Other: India	To develop and evaluate an ensemble deep learning approach for brain tumor classification using MRI, comparing different segmentation methods (whole-brain MRI, skull-stripped MRI, and region of interest segmentation). The goal is to enhance the classification accuracy between low-grade glioma (LGG) and high-grade glioma (HGG) using a majority voting mechanism.		Ensemble of pre-trained convolutional neural networks (CNNs) - AlexNet, VGG16, ResNet18, GoogleNet, ResNet50	Majority voting ensemble of five CNNs	Transfer learning, five-fold cross-validation (K5-CV)	Public dataset from The Cancer Imaging Archive (TCIA) - REMBRANDT (Repository of Molecular Brain Neoplasia Data)	80% of 130 patients (approximately 104 patients)	20% of 130 patients (approximately 26 patients)		Onc Imaging	Low-grade glioma (LGG) High-grade glioma (HGG)	MRI
1982	Stadlbauer 2022	Differentiation of Glioblastoma and Brain Metastases by MRI-Based Oxygen Metabolomic Radiomics and Deep Learning	Consensus	Differentiation of Glioblastoma and Brain Metastases by MRI-Based Oxygen Metabolomic Radiomics and Deep Learning	Andreas Stadlbauer	Other: Austria, Germany, USA	To investigate whether the combination of radiomic features from MRI-based oxygen metabolism and deep convolutional neural networks (CNNs) can reliably differentiate glioblastoma (GB) from brain metastases (BM) in a clinical setting, aiming to improve diagnostic accuracy.		1D Convolutional Neural Network (1D-CNN)	Combination of radiomic features from MRI-based oxygen metabolism with 1D-CNN for brain tumor classification	Supervised learning with stratified 70-15-15% split (training, validation, test).	Prospectively populated institutional brain MRI database (2016–2022)	70% of 133 patients (approx. 93 patients)	15% of 133 patients (approx. 20 patients)	January 2016 – April 2022	Onc Imaging	Glioblastoma (GB, WHO grade 4) Brain metastases from lung, breast, melanoma, and other cancers	MRI
1978	Hallinan 2023	Deep learning assessment compared to radiologist reporting for metastatic spinal cord compression on CT	Consensus	Deep learning assessment compared to radiologist reporting for metastatic spinal cord compression on CT	James Thomas Patrick Decourcy Hallinan	Other: Singapore (National University Hospital and National University of Singapore)	To develop and validate a deep learning (DL) algorithm for the detection and classification of metastatic spinal cord compression (MSCC) on CT scans and compare its performance against radiologists' reports.		To develop and validate a deep learning (DL) algorithm for the detection and classification of metastatic spinal cord compression (MSCC) on CT scans and compare its performance against radiologists' reports.	Retrospective diagnostic accuracy study Comparison between DL algorithm and radiologists for MSCC classification on CT	Faster R-CNN combined with ResNet-50	National University Hospital (NUH), Singapore Ng Teng Fong General Hospital (external validation)	nternal dataset: 354 CT scans (84%) External validation: 43 CT scans from 32 patients	Internal test set: 66 CT scans (16%)	September 2007 – September 2020	Onc Imaging	Metastatic Spinal Cord Compression (MSCC)	CT
1974	You 2023	The combination of radiomics features and VASARI standard to predict glioma grade	Consensus	The combination of radiomics features and VASARI standard to predict glioma grade	Wei You	Other: China	To develop a preoperative model that predicts glioma grade by combining radiomics features and VASARI standard assessments to improve the accuracy and efficacy of clinical strategies for glioma patients.		Logistic Regression (LASSO method for feature selection)	Radiomics feature extraction from MRI (T1WI, T2WI, FLAIR, and contrast-enhanced 3D-T1-MPRAGE) VASARI features incorporated as qualitative assessments	10-fold nested cross-validation Decision curve analysis for model evaluation	Xiangya Hospital, Central South University, Changsha, China	70% of the dataset used for training	30% of the dataset used for testing	102 patients diagnosed with glioma between March 2017 and September 2018	Onc Imaging	Low-grade glioma (LGG) High-grade glioma (HGG)	MRI
1956	Joseph 2023	Optimised CNN based Brain Tumour Detection and 3D Reconstruction	Consensus	Optimised CNN based Brain Tumour Detection and 3D Reconstruction	Sushitha Susan Joseph	Other: India	To develop a novel brain tumor detection and 3D reconstruction model using an optimized convolutional neural network (CNN) with the Levy-adopted Tunicate Swarm Algorithm (L-TSA) for weight tuning and an improved Marching Cube (MC) algorithm for 3D reconstruction.	Diagnostic test accuracy study	Convolutional Neural Network (CNN) optimized with Levy-adopted Tunicate Swarm Algorithm (L-TSA) 3D reconstruction performed using the Improved Marching Cube (MC) algorithm	CNN with three layers (convolution, pooling, and fully connected) L-TSA used for optimal weight tuning of CNN K-means clustering for initial segmentation	Supervised learning Data augmentation techniques applied during preprocessing Optimized weight tuning using L-TSA for CNN training Performance evaluated against existing models (CNN + GWO, CNN + EHO, CNN + TSA, CNN + CUGWA)	Publicly available BRATS (Brain Tumor Segmentation) dataset	Not explicitly mentioned (Training conducted on BRATS dataset)	Five test cases used for performance validation		Onc Imaging	Brain tumors (including low-grade and high-grade gliomas)	MRI
1929	Yan 2023	Deep-learning-based automatic segmentation and classification for craniopharyngiomas	Consensus	Deep-learning-based automatic segmentation and classification for craniopharyngiomas	Xiaorong Yan	Other: China	To establish a deep-learning model capable of automatically segmenting craniopharyngiomas (CPs) and classifying them into the QST subtypes (Q, S, T) using sagittal MRI scans. The goal is to improve preoperative planning and surgical decision-making.		nnUNet-based deep learning model for segmentation and ResNet50-based classifier for QST classification	nnUNet for multi-structure segmentation (tumor, pituitary gland, sphenoid sinus, brain, suprasellar cistern, ventricle) ResNet50 with multimodal inputs for classification	Fivefold cross-validation Deep supervision and feature-swapping layers to handle small structures Multivariate logistic regression for clinical scale development	133 patients diagnosed with craniopharyngiomas at the Affiliated Hospital of Southern Medical University	106 patients (fivefold cross-validation)	27 patients	Not explicitly stated, but includes data from patients treated between 2013 and 2021.	Onc Imaging	Craniopharyngiomas (CPs): Q-CP (infrasellar/subdiaphragmatic) S-CP (subarachnoidal) T-CP (pars tuberalis)	MRI
1927	Wang 2022	MRI-based whole-tumor radiomics to classify the types of pediatric posterior fossa brain tumor	Consensus	MRI-based whole-tumor radiomics to classify the types of pediatric posterior fossa brain tumor	S. Wang	Other: China, United Kingdom	To investigate non-invasive MRI-based radiomic analysis of whole tumors for classifying histologic tumor types in pediatric posterior fossa brain tumors, aiming to improve the accuracy of differentiating medulloblastoma (MB), ependymoma (EP), and astrocytoma (PA).		Random Forest (RF) classifier	Wavelet and histogram feature extraction from ADC, T1-weighted, and T2-weighted MRI sequences	Feature ranking using Gini index and Synthetic Minority Oversampling Technique (SMOTE) for data balance	99 patients (59 MB, 13 EP, 27 PA) from Children's Hospital of Nanjing Medical University (2013–2021) Imaging: Siemens 1.5T Avanto and Philips 3.0T Ingenia MRI scanners	80% of the dataset (approx. 79 patients)	20% of the dataset (approx. 20 patients)	January 2013 – 2021	Onc Imaging	Pediatric posterior fossa brain tumors: Medulloblastoma (MB) Ependymoma (EP) Astrocytoma (PA)	MRI
1902	Zhang 2023	A Handheld Visible Resonance Raman Analyzer Used in Intraoperative Detection of Human Glioma	Consensus	A Handheld Visible Resonance Raman Analyzer Used in Intraoperative Detection of Human Glioma	peng	Other: China + US	To evaluate the effectiveness of a portable visible resonance Raman (VRR) analyzer in intraoperative detection of human glioma and tumor boundary identification, aiming to maximize tumor resection.		Principal Component Analysis – Support Vector Machine (PCA-SVM)	Principal Component Analysis (PCA) used to reduce dimensionality of Raman spectra features. Support Vector Machine (SVM) employed for classification of glioma grades and differentiation from normal tissues.	Supervised learning Leave-One-Out Cross-Validation (LOOCV) applied for performance evaluation.	PLA General Hospital, Beijing, China	359 spectra from 59 tissue samples	Leave-One-Out Cross-Validation (LOOCV) used; no dedicated testing set mentioned.	October 2019 to February 2020	Onc Imaging	Gliomas: Grade 1: Pilocytic astrocytoma Grade 2: Astrocytoma IDH-mutant, oligodendroglioma IDH-mutant Grade 3: Astrocytoma IDH-mutant, oligodendroglioma IDH-mutant Grade 4: Glioblastoma IDH-wildtype, diffuse midline glioma, astrocytoma IDH-mutant	Other: Fresh, unprocessed glioma tissues Spectral data from visible resonance Raman spectroscopy (VRR)
1899	Ozer 2023	Intraoperative cytological diagnosis of brain tumours: A preliminary study using a deep learning model	Consensus	Intraoperative Cytological Diagnosis of Brain Tumours: A Preliminary Study Using a Deep Learning Model	Intraoperative Cytological Diagnosis of Brain Tumours: A Preliminary Study Using a Deep Learning Model	Other: Turkey	To investigate the efficiency of machine learning models for intraoperative cytological diagnosis of CNS tumors, using a deep neural network to classify biopsy materials from squash smear slides.		Deep Neural Network (DNN) Transfer learning with ResNet backbone	ResNet for feature extraction, combined with a two-layer shallow network for classification. Siamese network for slide-level classification and patch-level classification.	Supervised learning 5-fold cross-validation with data augmentation (rotation between 0° and 360°). Adam optimizer (initial learning rate 0.001, halved every 10 epochs).	Archival slides from neurosurgery cases at a single institution in Turkey.	80% of 205 medical images (patches extracted from 55 patient cases).	20% of 205 medical images.		Onc neuropath: Pathology,frozen	High-grade Glioma (HGG) Low-grade Glioma (LGG) Metastatic Carcinoma (MCA) Non-neoplastic brain tissue (NNB)	Other: Cytology (squash smear histology images, H&E stained)
1880	Miao 2023	The value of convolutional neural networks-based deep learning model in differential diagnosis of space-occupying brain diseases	Consensus	The Value of Convolutional Neural Networks-Based Deep Learning Model in Differential Diagnosis of Space-Occupying Brain Diseases	Xiuling Miao	Other: China	To evaluate the diagnostic performance of a (CNN) in differentiating space-occupying brain diseases, including tumefactive demyelinating lesions (TDLs), tumefactive primary angiitis of the central nervous system (TPACNS), primary central nervous system lymphoma (PCNSL), and gliomas, using MRI data.		CNN (ResNet-18) with transfer learning	ResNet-18 architecture for feature extraction with transfer learning. Cropped MRI regions of interest (ROIs) used for CNN training and testing.	Supervised learning Transfer learning applied using pre-trained ResNet-18 model on CIFAR-10. Model refined using MRI data from four brain diseases.	Sixth Medical Center of PLA General Hospital, Beijing, China.	240 patients (50% of the dataset)	Testing Set Number: 73 patients (15% of the dataset) Calibration Set Number: 96 patients (20% of the dataset) Validation Set Number: 71 patients (15% of the dataset)	January 2010 – January 2021	Onc Imaging; Other: Space-occupying brain lesions	Tumefactive demyelinating lesions (TDLs) Tumefactive primary angiitis of the central nervous system (TPACNS) Primary central nervous system lymphoma (PCNSL) Gliomas	MRI
1812	Joo 2023	Fully automated radiomics-based machine learning models for multiclass classification of single brain tumors: Glioblastoma, lymphoma, and metastasis	Consensus	Fully automated radiomics-based machine learning models for multiclass classification of single brain tumors: Glioblastoma, lymphoma, and metastasis	Bio Joo	Other: South Korea (Yonsei University College of Medicine)	To investigate the diagnostic performance of fully automated radiomics-based machine learning models for multiclass classification of single enhancing brain tumors, specifically glioblastoma, lymphoma, and metastasis.	Diagnostic test accuracy study	Least Absolute Shrinkage and Selection Operator (LASSO) Adaptive Boosting (Adaboost) Support Vector Machine with linear kernel (SVC) Ensemble classifier combining LASSO, Adaboost, and SVC	Radiomics feature extraction from T1-weighted, T2-weighted, and FLAIR MRI scans Fully automated segmentation process Ensemble classifier based on weighted voting of the three individual models	Supervised learning Tenfold cross-validation used during training Hyperparameter tuning through stratified 10-fold cross-validation	Gangnam Severance Hospital and CHA Ilsan Medical Center, South Korea	538 cases: 300 glioblastomas 73 lymphomas 165 metastases	169 cases: 101 glioblastomas 29 lymphomas 39 metastases		Onc Imaging	Glioblastoma Central Nervous System (CNS) lymphoma Brain metastasis	MRI
1798	Liu 2023	Benign vs malignant vertebral compression fractures with MRI: a comparison between automatic deep learning network and radiologist’s assessment	Consensus	Benign vs malignant vertebral compression fractures with MRI: a comparison between automatic deep learning network and radiologist’s assessment	Beibei Liu, Yuchen Jin (shared first authorship)	Other: China	To evaluate the diagnostic performance of a deep-learning Two-Stream Compare and Contrast Network (TSCCN) model in differentiating between benign and malignant vertebral compression fractures (VCFs) using MRI and compare its accuracy with radiologists’ assessments.		Two-Stream Compare and Contrast Network (TSCCN)	ResNet-18 backbone with two streams – one for recognition of VCFs and one for classification into benign or malignant.	Supervised	MRI scans from Shanghai Sixth People’s Hospital (Shanghai Jiao Tong University) between 2015 and 2021		123 benign and 86 malignant VCFs (total: 209 cases)	January 2015 – December 2021	Onc Imaging; Vertebral bone fractures	Vertebral compression fractures (VCFs) Differentiation between benign (osteoporotic) and malignant (tumor/metastasis) VCFs	MRI
1796	Liew 2023	Gradual Self-Training via Confidence and Volume Based Domain Adaptation for Multi Dataset Deep Learning-Based Brain Metastases Detection Using Nonlocal Networks on MRI Images	Consensus	Gradual Self-Training via Confidence and Volume Based Domain Adaptation for Multi Dataset Deep Learning-Based Brain Metastases Detection Using Nonlocal Networks on MRI Images	Andrea Liew	Other: Multi-national (data from multiple institutions including Stanford University)	To develop a deep learning model for detecting brain metastases (BM) across different MRI datasets using nonlocal networks and improve performance through confidence and volume-based domain adaptation (CAVEAT).		Model Name: NLMET (Nonlocal Brain Metastases Detection Network) Base Model: N-Net (lung nodule detector) adapted for brain metastases detection	#NAME?	Supervised learning (initial phase) Gradual self-training with pseudo-labels Domain adaptation via confidence and lesion volume-based methods	BrainMetShare Dataset (Stanford University): 156 patients, 1502 metastases Local Dataset (Gamma Knife therapy candidates): 121 patients, 722 metastases BrATS 2021 Dataset (Glioblastoma): 400 patients, 447 tumors	BrainMetShare: 105 patients Local: 121 patients BrATS: 375 patients	BrainMetShare: 51 patients Local: 23 patients BrATS: 25 patients	BrainMetShare: Ongoing Local: 2017 to 2020 BrATS: 2021 cohort	Onc Imaging	brain metasisis	MRI
1763	Kumar 2023	Machine-Learning-Based Radiomics for Classifying Glioma Grade from Magnetic Resonance Images of the Brain	Consensus	Machine-Learning-Based Radiomics for Classifying Glioma Grade from Magnetic Resonance Images of the Brain	Anuj Kumar	Other: India (Tata Memorial Centre, Homi Bhabha National Institute)	To develop and evaluate machine-learning-based radiomics models for classifying glioma grades using T2-weighted MRI scans, aiming to provide a non-invasive method for preoperative glioma grading.		Support Vector Machine (SVM) Random Forest (RF) Gradient Boosting Classifier (GBC) Naive Bayes Classifier (NBC) AdaBoost Classifier (ABC)	Radiomics features were extracted using TexRad® software. Recursive feature elimination (RFE) was used to select key features.	Supervised learning 10-fold cross-validation Data augmentation through feature selection and resampling	Tata Memorial Centre, Mumbai, India	83 patients (histopathologically confirmed gliomas) 27 low-grade gliomas (LGG, grades 2/3) 56 high-grade gliomas (HGG, grade 4)	10-fold cross-validation was used, splitting data into training and test cohorts.		Onc Imaging	Glioma (grades 2-4)	MRI
123	Castiglioni 2024	Diagnostic support in pediatric craniopharyngioma using deep learning	Consensus	Diagnostic support in pediatric craniopharyngioma using deep learning	Giovanni Castiglioni	Other: Chile	Develop a convoluted DL algorithm to help classify sellar-suprasellar tumours	Diagnostic test accuracy study	CNN	8 convolutional layers for feature extraction Multilayer perceptron (MLP) for final classification	Supervised learning Trained with T1-weighted (T1w) and T2-weighted (T2w) MRI scans Data Augmentation: Additive white Gaussian noise, random rotation, coarse dropout	Institute of Neurosurgery Dr. Alfonso Asenjo, Santiago, Chile	80% of the total dataset (out of 226 subjects)	20% of the total dataset (out of 226 subjects)	MRI studies collected between 2011 and 2023	Onc Imaging	Sellar-Suprasellar Tumors (Pediatric Craniopharyngiomas) Subtype: Craniopharyngioma, pituitary macroadenomas, pilocytic astrocytoma, meningiomas, germinomas, chordomas	MRI	CNN
1731	Vats 2023	Differentiation of Pilocytic Astrocytoma from Glioblastoma using a Machine-Learning framework based upon quantitative T1 perfusion MRI	Consensus	Differentiation of Pilocytic Astrocytoma from Glioblastoma using a Machine-Learning Framework Based Upon Quantitative T1 Perfusion MRI	Neha Vats	Other: India, Germany, USA	To develop a machine learning framework using quantitative T1 perfusion MRI parameters to differentiate pilocytic astrocytoma (PA) from glioblastoma (GBM), addressing the diagnostic challenge posed by their overlapping radiological appearances on conventional MRI.		Support Vector Machine (SVM) classifier	Features derived from T1 perfusion MRI parameters (Ve, Vp, Ktrans, λtrans, etc.) Random Forest (RF) algorithm for feature selection and optimization	10-fold cross-validation Feature optimization through sequential addition of features ranked by importance	MRI data of 26 PA and 33 glioblastoma patients Data collected between 2014–2019 from multiple institutions in India	24 pilocytic astrocytoma patients 28 glioblastoma patients	7 held-out cases (2 PA, 5 GBM)	2014 – 2019	Onc Imaging	Pilocytic astrocytoma (PA, WHO Grade I) Glioblastoma (GBM, WHO Grade IV)	MRI
125	Cekic 2024	Deep Learning-Assisted Segmentation and Classification of Brain Tumor Types on Magnetic Resonance and Surgical Microscope Images	Consensus	Deep Learning-Assisted Segmentation and Classification of Brain Tumor Types on Magnetic Resonance and Surgical Microscope Images	Efecan Cekic	Other: Turkey	Develop a deep learning model using Mask R-CNN to segment and classify brain tumors (high-grade gliomas, metastases, and meningiomas) based on MRI and surgical microscope images	Diagnostic test accuracy study	Mask R-CNN	Backbone Networks: ResNet-101 ResNet-50	Stochastic gradient descent (SGD) 300 epochs 350 training steps per epoch Momentum: 0.9 Learning rate: 0.001	Marmara University, Turkey	20 patients in total (7 meningioma, 7 metastases, 6 high-grade gliomas) but 3323 MRI scans and 2860 surgical images. Total MRI Images: 3323 Total Surgical Images: 2860 75% of the total dataset (Exact number not specified)	25% of the total dataset (Exact number not specified)		Onc Imaging	High grade glioma, metastases, meningioma	MRI; Other: Surgical microscope images (from inter-operative videos)
1728	Jaruenpunyasak 2023	Deep learning for image classification between primary central nervous system lymphoma and glioblastoma in corpus callosal tumors	Consensus	Impact of Tumour Segmentation Accuracy on Efficacy of Quantitative MRI Biomarkers of Radiotherapy Outcome in Brain Metastasis	Seyed Ali Jalalifar	Canada	To investigate the impact of tumour segmentation accuracy on the efficacy of quantitative MRI biomarkers in predicting radiotherapy outcomes in brain metastases (BM). The study assesses how imperfections in automatically generated tumour contours influence biomarker performance compared to manually delineated tumour masks.		Cascaded 2D U-Net, 3D U-Net, and Multiscale Guided Attention (MSGA) networks	Two cascaded 2D U-Nets for approximate tumour localization 3D U-Net for volumetric segmentation MSGA for refined segmentation and capturing long-range dependencies	Supervised learning Training was conducted on baseline MRI data with T1-weighted (T1w) and T2-FLAIR images Feature selection was performed using Minimum Redundancy Maximum Relevance (mRMR) Support Vector Machine (SVM) classifier used for radiotherapy outcome prediction	Sunnybrook Health Sciences Centre, Toronto, Canada	99 patients (116 lesions) 10 patients (15 lesions) reserved for validation during model development	25 patients (40 lesions) – independent test set		Onc Imaging	Brain metastasis	MRI
1670	Jun-23	Intelligent noninvasive meningioma grading with a fully automatic segmentation using interpretable multiparametric deep learning	Consensus	Intelligent noninvasive meningioma grading with a fully automatic segmentation using interpretable multiparametric deep learning	Yohan Jun	Other: South Korea (Yonsei University, Ewha Womans University College of Medicine)	To develop a robust, interpretable multiparametric deep learning (DL) model for fully automatic, noninvasive grading and segmentation of meningiomas using MRI scans, and to validate its performance across institutions.	Diagnostic test accuracy study	3D U-Net for segmentation 3D ResNet for classification	A two-stage model with a segmentation network (3D U-Net) followed by a classification network (3D ResNet) Relevance-weighted Class Activation Mapping (RCAM) for interpretability	Supervised learning Adam optimizer with learning rate of 0.0001 300 epochs, leave-one-out cross-validation (LOOCV) Data augmentation (rotation, scaling, intensity shifts)	Severance Hospital, Yonsei University College of Medicine (training) Ewha Womans University Mokdong Hospital (external validation)	257 patients (162 low-grade, 95 high-grade meningiomas)	External validation: 61 patients (46 low-grade, 15 high-grade meningiomas)	February 2008 – September 2018 (training set) January 2016 – December 2018 (external validation set)	Onc Imaging	Meningioma (low-grade and high-grade)	MRI
1668	Supbumrung 2023	Machine learning-based classification of pineal germinoma from magnetic resonance imaging	Consensus	Machine learning-based classification of pineal germinoma from magnetic resonance imaging	Suchada Supbumrung	Other: Thailand (Prince of Songkla University)	To evaluate the diagnostic performance of machine learning (ML)-based models for distinguishing between pure and non-germinoma pineal tumors using MRI scans. The study also aimed to compare the performance of different feature extraction methods in enhancing classification accuracy.		k-Nearest Neighbors (KNN), Random Forest (RF), Support Vector Machine (SVM), Logistic Regression (LR), Decision Tree (DT), Naive Bayes (NB), and Artificial Neural Network (ANN)	Supervised ML models trained on MRI-derived features using Histogram of Oriented Gradients (HOG), Local Binary Pattern (LBP), and RGB feature extraction techniques	Ten-fold cross-validation on extracted MRI features	MRI scans from 38 patients diagnosed with pineal tumors at Prince of Songkla University Hospital (2014–2021)	80% of total MRI scans (training set)	20% of total MRI scans (test set)	January 2014 – December 2021	Onc Imaging	Pineal tumors (germinoma and non-germinoma)	MRI
1667	Salari 2023	Differentiating Radiation Necrosis and Metastatic Progression in Brain Tumors Using Radiomics and Machine Learning	Consensus	Distinguishing True Progression From Radionecrosis After Stereotactic Radiation Therapy for Brain Metastases With Machine Learning and Radiomics	Luke Peng, MD	United States	The study aimed to apply a radiomics-based prediction model to differentiate between true progression and treatment effects (radionecrosis) following stereotactic radiosurgery (SRS) for brain metastases.		IsoSVM (Isomap Support Vector Machine)	Hybrid feature selection/classification model based on radiomic features extracted from MRI scans.	Training Technique: Supervised learning with leave-one-out cross-validation (LOOCV) and 10-fold cross-validation.	Institutional MRI records from Johns Hopkins Health System.	Not explicitly mentioned (cross-validation with 100 repeats).	N/A (cross-validation performed within the same cohort).	June 2003 to September 2017.	Onc Imaging	Brain metastases - Distinguishing radionecrosis from true malignant progression.	MRI
1642	Koike 2023	Artificial intelligence-aided lytic spinal bone metastasis classification on CT scans	Consensus	Artificial intelligence-aided lytic spinal bone metastasis classification on CT scans	Yuhei Koike	Other: Japan (Kansai Medical University)	To develop and validate a deep learning-based computer-aided detection (CAD) system for detecting and classifying lytic spinal bone metastases using routine computed tomography (CT) scans.		Vertebra Detection: YOLOv5m (You Only Look Once) Lesion Classification: InceptionV3 (transfer learning)	YOLOv5m for vertebrae detection from whole CT scans. InceptionV3 for binary classification of vertebrae as having lytic lesions or not. Grad-CAM (Gradient-weighted Class Activation Mapping) for visual interpretation of model focus.	Supervised learning Fivefold cross-validation Data augmentation (rotation, shift, flips) to improve generalizability Adam optimizer	Kansai Medical University Hospital (Japan)	1782 CT images from 69 patients (782 positive, 1000 negative for lytic lesions)	343 CT images from 10 patients (147 positive, 196 negative for lytic lesions)		Onc Imaging	Lytic spinal bone metastases	CT
1640	Wang 2023	Radiomics model and clinical scale for the preoperative diagnosis of silent corticotroph adenomas	Consensus	Radiomics model and clinical scale for the preoperative diagnosis of silent corticotroph adenomas	H. Wang	Other: China	To develop and evaluate a radiomics model and clinical scale to differentiate silent corticotroph adenomas (SCA) from non-silent corticotroph adenomas (NSCA) preoperatively. The study aims to enhance diagnostic accuracy by integrating MRI-based radiomic features and clinical data to improve early identification of SCAs.		Machine learning model (ElasticNet, LinearSVC, Random Forest, KNN, XGBoost, etc.)	Radiomics feature extraction combined with clinical features (e.g., Knosp grade, microcysts)	Feature selection using recursive feature elimination (RFE) and fivefold cross-validation	Internal Dataset: 260 patients (72 SCAs, 188 NSCAs) from Peking Union Medical College Hospital External Dataset: 35 patients (6 SCAs, 29 NSCAs) from Fuzhou General Hospital	80% of internal dataset (208 patients)	20% of internal dataset (52 patients), external dataset of 35 patients	July 1, 2019 – December 30, 2019	Onc Imaging	Silent corticotroph adenomas (SCA)	MRI
1611	Taslicay 2024	A Novel Fusion of Radiomics and Semantic Features: MRI-Based Machine Learning in Distinguishing Pituitary Cystic Adenomas from Rathke’s Cleft Cysts	Consensus	A Novel Fusion of Radiomics and Semantic Features: MRI-Based Machine Learning in Distinguishing Pituitary Cystic Adenomas from Rathke’s Cleft Cysts	Ceylan Altintas Taslicay	Other: Turkey	To evaluate the performance of machine learning models using semantic and radiomic features from MRI to differentiate between cystic pituitary adenomas (CPA) and Rathke’s cleft cysts (RCCs).		Support Vector Machine (SVM) Logistic Regression (LR) Light Gradient Boosting (LGB)	Support Vector Machine (SVM) – Linear and non-linear classifiers Logistic Regression (LR) – Linear model for binary classification Light Gradient Boosting (LGB) – Decision tree-based ensemble model optimized for speed and performance	Supervised learning with nested 5-fold cross-validation	Kocaeli University Hospital	65 patients (37 CPA, 28 RCC)	5-fold cross-validation (nested)	2015 to 2020	Onc Imaging	Cystic pituitary adenomas (CPA) Rathke’s cleft cysts (RCCs) Sellar cystic lesions	MRI
1574	Leon 2023	Hyperspectral imaging benchmark based on machine learning for intraoperative brain tumour detection	Consensus	Hyperspectral Imaging Benchmark Based on Machine Learning for Intraoperative Brain Tumour Detection	Raquel Leon	Other: Spain	To evaluate hyperspectral imaging (HSI) combined with machine learning (ML) for intraoperative brain tumour detection, aiming to assist in the identification and delineation of brain tumours in real time during surgery.		- Random Forest (RF) - k-Nearest Neighbors (KNN) with Euclidean (KNN-E) and Cosine (KNN-C) distances - Support Vector Machines (SVM) with linear (SVM-L) and radial basis function (SVM-RBF) kernels - Two-layer Deep Neural Network (DNN) - Unmixing-based methods: Extended Blind End-member and Abundance Extraction (EBEAE) and Nonlinear EBEAE (NEBEAE)	DNN: Two hidden layers followed by a batch normalization layer with ReLU activation. Unmixing Models: Linear (EBEAE) and nonlinear (NEBEAE) methods for spectral unmixing and endmember extraction.	Supervised learning 5-fold cross-validation	University Hospital of Gran Canaria Doctor Negrin, Spain	34 hyperspectral (HS) images from 23 patients	Testing Set Number: 17 HS images from 6 patients Validation Set Number: 10 HS images from 5 patients	Three data collection campaigns between 2015 and 2019	Onc Imaging	Primary Tumours: Glioblastoma (Grade 4) Astrocytoma (Grade 2) Oligodendroglioma (Grade 2) Ganglioglioma (Grade 1) Secondary Tumours: Breast carcinoma metastasis Lung carcinoma metastasis Renal carcinoma metastasis	Other: Hyperspectral images (400–1000 nm wavelength)
1547	Černý 2023	Fully automated imaging protocol independent system for pituitary adenoma segmentation: a convolutional neural network—based model on sparsely annotated MRI	Consensus	Fully automated imaging protocol independent system for pituitary adenoma segmentation: a convolutional neural network—based model on sparsely annotated MRI	Martin Černý	Other: Czech Republic	Develop and validate a CNN for fully automated segmentation of pituitary adenomas	Diagnostic test accuracy study	U-Net (Convolutional Neural Network - CNN)	Baseline model: U-Net architecture Input: CE-T1 images with optional non-contrast T1 and T2 images as additional channels Output: Segmentation maps with labels for tumor, internal carotid artery (ICA), and normal pituitary gland	- 5-fold cross-validation - 100 epochs of training - Adam optimizer with data augmentation - Batch size and dropout used for regularization	Charles University and University Hospital Ostrava in the Czech Republic.	Training Set Size: 394 patients Validation Set Size: 99 patients	Prospective Test Set Size: 28 patients Total MRI Slices: 3323	2007 to 2018	Onc Imaging	Pituitary Adenomas: Non-functioning adenomas, GH-secreting, ACTH-secreting, and prolactin-secreting adenomas
1545	DaMutten 2024	Automated volumetric assessment of pituitary adenoma	Consensus	Automated volumetric assessment of pituitary adenoma	Raffaele Da Mutten	Other: Switzerland	Develop and validate an automated volumetric segmentation model for pituitary adenoma (PA) using convolutional neural networks (CNNs) to improve accuracy and efficiency in assessing preoperative and postoperative tumor volumes.	Diagnostic test accuracy study	Ensemble of 2D U-Net CNN models	2D U-Net architecture Sigmoid activation function Binary cross-entropy loss function Adam optimizer	5-fold cross-validation Transfer learning applied to postoperative segmentation models Image augmentation (rotation, zoom, and random sampling)	University Hospital Zurich	Total Patients: 213 Training Set Size: 193 patients (386 image sets)	Testing/Validation Set Size: 20 patients (40 image sets)	Timeframe of Data Collection: October 2012 – May 2021	Onc Imaging	Pitnets Subtype of Disease: Non-functioning pituitary adenoma, GH-secreting, ACTH-secreting, prolactin-secreting	MRI
1503	Yadav 2024	Distinction of pseudoprogression from true progression in glioblastomas using machine learning based on multiparametric magnetic resonance imaging and O6-methylguanine-methyltransferase promoter methylation status	Consensus	Distinction of Pseudoprogression from True Progression in Glioblastomas Using Machine Learning Based on Multiparametric Magnetic Resonance Imaging and O6-Methylguanine-Methyltransferase Promoter Methylation Status	Virendra Kumar Yadav	Other: India	To develop a machine-learning model integrating multiparametric MRI (diffusion and perfusion imaging) and O6-methylguanine-DNA-methyltransferase (MGMT) promoter methylation status to distinguish true progression (TP) from pseudoprogression (PsP) in glioblastoma (GBM) patients.		Quadratic Support Vector Machine (SVM)	Machine learning-based model incorporating physiologically sensitive MRI features and MGMT promoter methylation status	Random forest for feature selection SMOTE (Synthetic Minority Oversampling Technique) to address class imbalance 8:2 training and testing split with cross-validation	93 glioblastoma patients from IIT Delhi and associated hospitals 75 patients with MGMT promoter methylation data included in the final analysis	90 samples (SMOTE applied to balance classes)	20 samples		Onc Imaging	Glioblastoma (GBM): True progression (TP) Pseudoprogression (PsP)	MRI; Other: MGMT promoter methylation status
1501	Cui 2024	Diffusion-weighted imaging-based radiomics model using automatic machine learning to differentiate cerebral cystic metastases from brain abscesses	Consensus	Diffusion-weighted imaging-based radiomics model using automatic machine learning to differentiate cerebral cystic metastases from brain abscesses	Linyang Cui	Other: China	Develop and validate a diffusion-weighted imaging (DWI)-based radiomics model using automated machine learning to differentiate cerebral cystic metastases from brain abscesses.	Diagnostic test accuracy study	Tree-based Pipeline Optimization Tool (TPOT)	Automated machine learning model using genetic algorithms to optimize pipelines Radiomics features extracted from lesion subregions (cystic core and solid wall) Wavelet transform applied to enhance feature extraction	Fivefold cross-validation Automated feature selection and model training with TPOT in Python	Qilu Hospital of Shandong University and The Affiliated Hospital of Qingdao University	186 (98 with cerebral cystic metastases, 88 with brain abscesses) 96 patients (institution A)	Internal Test Set Size: 33 patients (institution A) External Test Set Size: 57 patients (institution B)	January 2012 – January 2021	Onc Imaging	Cerebral Cystic Metastases and Brain Abscesses Subtype of Disease: Cystic Metastases Primary Sources: Lung (87 cases), esophageal (4), hepatic (2), renal (1), endometrial (1), breast (1), gastric (1), rectal (1) Brain Abscess Pathogens: 64 bacterial, 8 fungal, 6 tubercular, 1 mixed, 9 unknown	MRI
1487	Li 2024	Preoperative MRI-based radiomic nomogram for distinguishing solitary fibrous tumor from angiomatous meningioma: a multicenter study	Consensus	Preoperative MRI-based Radiomic Nomogram for Distinguishing Solitary Fibrous Tumor from Angiomatous Meningioma: A Multicenter Study	Mengjie Li	Other: China	To develop and validate a radiomics-based machine learning nomogram for differentiating solitary fibrous tumors (SFT) from angiomatous meningiomas (AM) using preoperative MRI data from multiple centers.		Support Vector Machine (SVM) Logistic Regression (LR) K-Nearest Neighbor (KNN)	Minimum Redundancy Maximum Relevance (mRMR) Least Absolute Shrinkage and Selection Operator (LASSO)	Supervised learning	Four medical centers in China: The First Affiliated Hospital of Qingdao University Guangxi Medical University The First Affiliated Hospital of Zhengzhou University Qilu Hospital of Shandong University	137 patients (75 SFT, 62 AM)	34 patients (19 SFT, 15 AM)	January 2009 to September 2020	Onc Imaging	Solitary Fibrous Tumor (SFT) Angiomatous Meningioma (AM) Subtypes: Intracranial solitary fibrous tumors (SFT) Grade I angiomatous meningiomas (AM)	MRI
1483	Cheng 2024	A Fully Automated Deep-Learning Model for Predicting the Molecular Subtypes of Posterior Fossa Ependymomas Using T2-Weighted Images	Consensus	A Fully Automated Deep-Learning Model for Predicting the Molecular Subtypes of Posterior Fossa Ependymomas Using T2-Weighted Images	Dan Cheng	Other: China	Develop and validate a deep-learning model to segment posterior fossa ependymoma (PF-EPN) and predict molecular subtypes (PFA and PFB) using preoperative T2-weighted MRI images.	Diagnostic test accuracy study	T2-nnU-Net	Based on a 3D nnU-Net framework Consists of encoder and decoder with skip connections Input patch size: 16 x 320 x 320 pixels Tumor segmentation with voxel-wise classification for PFA and PFB prediction	Stochastic gradient descent (SGD) with initial learning rate of 0.01 Nesterov momentum (0.99) 200 epochs Loss function: Sum of Dice and cross-entropy losses Majority voting for voxel-wise classification	Beijing Tiantan Hospital, Sanbo Brain Hospital, and Johns Hopkins University (JHU)	170 patients (internal development set) Internal Test Set Size: 57 patients External Test Set Size: 40 patients	Prospective Validation Set: 27 patients Total Patients: 294	January 2006 – December 2020 (retrospective), January – June 2021 (prospective validation)	Other: Posterior Fossa Ependymoma (PF-EPN)	Subtype of Disease: Group A (PFA) Group B (PFB)	MRI
1482	Möller 2024	Accurate OCT-based diffuse adult-type glioma WHO grade 4 tissue classification using comprehensible texture feature analysis	Consensus	Optical coherence tomography-based intraoperative tissue identification in diffuse adult-type glioma WHO grade 4	Erhard A. Fischer	Other: Germany	Develop and evaluate machine learning models for intraoperative tissue classification of diffuse adult-type glioma WHO grade 4 using optical coherence tomography (OCT) imaging.	Diagnostic test accuracy study	Linear Discriminant Analysis (LDA)	Feature extraction based on OCT image texture analysis No deep learning applied; focus on comprehensible machine learning models	5-fold cross-validation	Intraoperative OCT data collected from patients undergoing neurosurgery	80% of data (exact patient number not specified)	20% of data (cross-validation split)	Not stated	Onc Imaging	Comparison between gliomas, white and gray matter	Other: OCT	Glioma vs. White Matter Classification:		97.70%	91.70%
1454	Liu 2024	Distinguishing brain tumors by Label-free confocal micro-Raman spectroscopy	Consensus	Distinguishing brain tumors by Label-free confocal micro-Raman spectroscopy	Jie Liu, Pan Wang (shared first authorship)	Other: China	To evaluate the ability of label-free confocal micro-Raman spectroscopy combined with principal component analysis (PCA) and discriminant models (LDA, QDA) to classify different types of brain tumors.	Other: Raman spectroscopy analysis of brain tumor tissue samples	Principal Component Analysis (PCA) for dimensionality reduction Linear Discriminant Analysis (LDA) and Quadratic Discriminant Analysis (QDA) for tumor classification	Input: Raman spectra from brain tumor tissues (600–1700 cm⁻¹). Preprocessing: Cosmic ray removal, baseline correction, and normalization (WiRE 5.1). Feature Extraction: Principal Component Analysis (PCA) – Reduces dimensionality, retaining 98% variance (top 7 PCs). Classification Models: Linear Discriminant Analysis (LDA) – Linear separation. Quadratic Discriminant Analysis (QDA) – Non-linear sep…	Supervised learning using Raman spectra data	Brain tumor tissue samples from adult patients at Chongqing General Hospital	32 samples (80% of the dataset)	8 samples (20% of the dataset)	January 2021 – December 2022	Onc Imaging	Glioma Pituitary adenoma Meningioma Acoustic neuroma	Other: Raman spectra of ex vivo brain tumor tissue samples
1442	Priya 2024	Brain tumor classification and detection via hybrid alexnet-gru based on deep learning	Consensus	Brain Tumor Classification and Detection via Hybrid AlexNet-GRU Based on Deep Learning	A. Priya	Other: India	To develop and evaluate a hybrid deep learning model combining AlexNet and Gated Recurrent Unit (GRU) networks for the classification and detection of brain tumors (gliomas, meningiomas, pituitary tumors) using MRI images, aiming to enhance accuracy, reduce overfitting, and improve computational efficiency.		Hybrid AlexNet-GRU model	AlexNet: Extracts deep features from MRI images using nine convolution layers, six max-pooling layers, and dropout layers. GRU: Addresses gradient vanishing and enhances classification performance with three internal gates and a softmax layer.	Supervised learning Data augmentation (non-local means filter to denoise and sharpen images)	Kaggle Brain Tumor MRI Dataset	80% of 7023 MRI images (5712 images)	20% of 7023 MRI images (1311 images)		Onc Imaging	Gliomas Meningiomas Pituitary Tumors	MRI
1437	Maskani 2024	Grading of Gliomas by Contrast-Enhanced CT Radiomics Features	Consensus	Grading of Gliomas by Contrast-Enhanced CT Radiomics Features	Mohammad Maskani	Other: Iran	To classify gliomas into High-Grade Glioma (HGG) and Low-Grade Glioma (LGG) using radiomics analysis of contrast-enhanced brain CT scans, applying machine learning methods for automated and accurate glioma grading.		Linear Discriminant Analysis Support Vector Machine (SVM) K-Nearest Neighbor (KNN)	Machine learning models (LDA, SVM, KNN) applied to extracted radiomic features.	Supervised learning Feature selection via Least Absolute Shrinkage and Selection Operator (LASSO) Z-score normalization to avoid overfitting.	Mashhad University of Medical Sciences, Imam Reza Hospital, Mashhad, Iran.	5- and 10-fold cross-validation applied to 62 patients (31 LGG, 31 HGG).	Testing was part of the cross-validation (no explicit separate test set).	2013 to 2019.	Onc Imaging	Low-Grade Glioma (LGG) High-Grade Glioma (HGG)	CT
1432	Chen 2024	Machine learning-based nomogram for distinguishing between supratentorial extraventricular ependymoma and supratentorial glioblastoma	Consensus	Machine learning-based nomogram for distinguishing between supratentorial extraventricular ependymoma and supratentorial glioblastoma	Ling Chen	Other: China	Develop and validate a machine learning-based nomogram to differentiate supratentorial extraventricular ependymoma (STEE) from supratentorial glioblastoma (GBM) using MRI and clinical data.	Diagnostic test accuracy study	TreeBagger (TB) Algorithm (Random Forest variant)	7 machine learning algorithms tested (TreeBagger, SVM, RF, LASSO, ANN, GB, PLS) TreeBagger performed best	Univariate and multivariate logistic regression 7:3 random split for training and testing 5-fold cross-validation	Liuzhou Worker’s Hospital and Guangxi Medical University	Total Patients: 200 (183 GBM, 74 STEE) Training Set Size: 140 patients (92 GBM, 48 STEE)	Testing Set Size: 60 patients (subset of the total cohort)	Institution 1: January 2016 – December 2023 Institution 2: January 2018 – December 2023	Onc Imaging	Supratentorial Extraventricular Ependymoma (STEE) Subtype of Disease: Glioblastoma Multiforme (GBM)	MRI
1429	Haim 2024	Differentiating spinal pathologies by deep learning approach	Consensus	Differentiating spinal pathologies by deep learning approach	Oz Haim	Other: Israel (Tel Aviv Medical Center)	To develop and validate a deep learning (DL) algorithm capable of differentiating between various spinal pathologies (carcinoma, infection, meningioma, schwannoma) using preoperative MRI data.	Diagnostic test accuracy study	ResNet-152	Architecture: 2D convolutional neural network (CNN) with pretrained weights from ImageNet	Supervised learning Fivefold cross-validation Focal loss (α=0.25, γ=2) Data augmentation (rotation, zoom, lightning)	Tel Aviv Medical Center, Israel	90% of the total dataset (208 patients) Carcinoma: 80 Infection: 57 Meningioma: 52 Schwannoma: 42	10% of the total dataset (23 patients)	2008 – 2022	Onc Imaging	Carcinoma Infection/inflammation Meningioma Schwannoma	MRI
1410	Xu 2024	Magnetic resonance imaging-based prediction models for differentiating intraspinal schwannomas from meningiomas: classification and regression tree and random forest analysis	Consensus	Magnetic resonance imaging-based prediction models for differentiating intraspinal schwannomas from meningiomas: classification and regression tree and random forest analysis	Zhen Xu	Other: China	To develop and evaluate classification and regression tree (CART) and random forest (RF) models for distinguishing intraspinal schwannomas from meningiomas using MRI imaging features and clinical data. The goal is to improve diagnostic accuracy compared to radiologists and facilitate better preoperative planning.		Classification and Regression Tree (CART), Random Forest (RF)	CART: Decision tree-based model RF: Ensemble learning model with feature importance analysis	5-fold stratified cross-validation Synthetic Minority Over-sampling Technique (SMOTE) to address class imbalance Hyperparameter tuning for optimal performance	MRI data from 139 patients (88 schwannomas, 51 meningiomas) Patients from the First Affiliated Hospital of Jinan University (2012–2022)	86 patients (62%)	53 patients (38%)	May 2012 – October 2022	Onc Imaging	Target Disease: Intraspinal tumors Subtype of Disease: Schwannomas Meningiomas	MRI
1408	Usuzaki 2024	Grading diffuse glioma based on 2021 WHO grade using self-attention-base deep learning architecture: variable Vision Transformer (vViT)	Consensus	Grading diffuse glioma based on 2021 WHO grade using self-attention-based deep learning architecture: variable Vision Transformer (vViT)	Takuma Usuzaki	Other: Japan	To evaluate the performance of a novel self-attention-based model, termed variable Vision Transformer (vViT), in predicting the grade of diffuse gliomas based on the 2021 WHO central nervous system tumor classification.		Variable Vision Transformer (vViT)	Self-attention-based deep learning model with multimodal inputs including demographic data, radiomic features, and multiple MRI sequences	Adam optimizer with binary cross-entropy, 200 epochs, and augmentation (flip, perspective, invert, etc.). No validation set to maximize training/test data.	UCSF Preoperative Diffuse Glioma MRI (UCSF-PDGM) dataset from The Cancer Imaging Archive (TCIA) Data includes MRI and clinical information from 501 patients	Grade 2 vs. 3/4: 232 patients (2605 images) Grade 3 vs. 2/4: 264 patients (2964 images) Grade 4 vs. 2/3: 267 patients (5874 images) Multiclass (Grade 2 vs. 3 vs. 4): 266 patients (3765 images)	Grade 2 vs. 3/4: 94 patients (544 images) Grade 3 vs. 2/4: 66 patients (488 images) Grade 4 vs. 2/3: 66 patients (710 images) Multiclass (Grade 2 vs. 3 vs. 4): 68 patients (960 images)	2015 – 2021	Onc Imaging	Grade 2 (low-grade glioma) Grade 3 (anaplastic glioma) Grade 4 (glioblastoma)	MRI
1403	Kozel 2024	Chat-GPT on brain tumors: An examination of Artificial Intelligence/Machine Learning's ability to provide diagnoses and treatment plans for example neuro-oncology cases	Consensus	Chat-GPT on brain tumors: An examination of Artificial Intelligence/Machine Learning’s ability to provide diagnoses and treatment plans for example neuro-oncology cases	Giovanni Kozel	United States	To evaluate the diagnostic accuracy and treatment planning capabilities of ChatGPT-3.5 and ChatGPT-4 for brain tumor cases in neuro-oncology, using standardized case examples.		ChatGPT-3.5 ChatGPT-4	Large Language Model (LLM) with natural language processing capabilities Prompt-based interaction for simulated neuro-oncology cases	Pre-trained large language model Reinforcement learning through user interaction Continuous updating of knowledge through web-based data (ChatGPT-4)	Medical textbooks and literature-based neuro-oncology cases (not actual patient data)	20 example cases covering benign and malignant brain tumors	Same 20 cases reviewed by ChatGPT-3.5 and ChatGPT-4	March 2024	Onc Imaging	gliomas, meningiomas, pituitary tumors, and brain metastases.	Other: Text-based clinical neuro-oncology cases
1329	Bathla 2024	AI-based classification of three common malignant tumors in neuro-oncology: A multi-institutional comparison of machine learning and deep learning methods	Consensus	AI-based classification of three common malignant tumors in neuro-oncology: A multi-institutional comparison of machine learning and deep learning methods	Girish Bathla	United States	To evaluate ML perform better in glioblastoma (GBM), intracranial metastatic disease (IMD), and primary CNS lymphoma (PCNSL) using multiparametric MRI	Diagnostic test accuracy study	Machine Learning Pipelines (ML) – Support Vector Machines (svmPoly, svmRBF), Elastic-net (ENET), Extreme Gradient Boosting (XGB), Generalized Boosted Regression Models (GBRM), Random Forest (RF), Neural Network (NNET) Deep Learning (DL) – 3D-Convolutional Neural Network (3D-CNN)	3D-Convolutional Neural Network (3D-CNN) based on ResNet architecture for DL models	5-fold nested cross-validation (internal validation) External validation using a separate cohort	Institutional cancer registries from University of Iowa and Mayo Clinic	Training set: 502 cases (GBM: 208, IMD: 227, PCNSL: 67) External validation set: 86 cases (GBM: 27, IMD: 32, PCNSL: 27)	86 cases (external validation)	2010-2020	Onc Imaging	Glioblastomas, Intracrnial metastatic disease, and primary CNS lymphoma	MRI	ENET (Elastic Net)					AUC: 0.885 (95% CI: 0.816–0.935) – T2-ET and T2-PTR masks Internal Data AUC: 0.901 Brier Score: 0.28
1305	Mostafa 2024	Development of a natural language processing algorithm for the detection of spinal metastasis based on magnetic resonance imaging reports	Consensus	Development of a Natural Language Processing Algorithm for the Detection of Spinal Metastasis Based on Magnetic Resonance Imaging Reports	Evan Mostafa, MD	United States	To develop, train, and validate a natural language processing (NLP) algorithm capable of detecting spinal metastases and metastatic epidural cord compression (MECC) from radiology reports of spinal MRI, enabling faster identification and referral of patients for appropriate care.		Doc2Vec algorithm for vectorization Neural network classifier	Doc2Vec (unsupervised learning algorithm for generating document vectors) Neural network classifier trained to predict likelihood of spinal metastasis based on MRI reports.	Supervised learning Regular expressions (regex) for preprocessing, followed by tokenization and vectorization.	Montefiore Medical Center and Albert Einstein College of Medicine, New York.	37,579 MRI radiology reports (36,676 negative, 903 positive for MECC).	111 MRI reports (92 negative, 19 positive for MECC).	January 1, 2008 – April 14, 2019.	Onc Imaging; Other: Metastatic Epidural Cord Compression (MECC)	Spinal Metastasis + Metastatic Epidural Cord Compression (MECC)	MRI
1275	Indoria 2024	Radiomics features for the discrimination of tuberculomas from high grade gliomas and metastasis: a multimodal study	Consensus	Radiomics features for the discrimination of tuberculomas from high grade gliomas and metastasis: a multimodal study	Abhilasha Indoria	Other: India (National Institute of Mental Health and Neuro Sciences (NIMHANS), Bengaluru)	To assess the potential of radiomics features extracted from MRI scans (T1W, T2W, FLAIR, T1CE, ADC) to differentiate between tuberculomas, high-grade gliomas (HGG), and brain metastases.		Extra Tree Classifier (ETC), Random Forest (RF), XGBoost (XGB), AdaBoost (ADB), Light Gradient Boosting Machine (LGBM), Support Vector Classifier (SVC), Decision Tree (DT), K-Nearest Neighbor (KNN), Logistic Regression (LR)	Radiomics-based classification pipeline Combination of T1W, T2W, T1CE, FLAIR, and ADC modalities	Supervised learning Feature selection using variance threshold, correlation analysis, and mutual information Cross-validation with grid search hyperparameter tuning	National Institute of Mental Health and Neuro Sciences (NIMHANS), Bengaluru, India	185 subjects (51 tuberculoma, 50 metastasis, 84 high-grade glioma) Dataset split (70% training, 30% testing)	30% of the dataset (56 patients)		Onc Imaging	High-grade gliomas (HGG) Brain metastases	MRI
1272	Schumann 2024	Morphology-based molecular classification of spinal cord ependymomas using deep neural networks	Consensus	Morphology-based Molecular Classification of Spinal Cord Ependymomas Using Deep Neural Networks	Yannis Schumann	Other: Germany	To apply deep neural networks (DNN) for the classification of spinal cord ependymomas based on hematoxylin and eosin (H&E) stained whole-slide images and predict DNA methylation classes.		Model: Clustering-constrained attention multiple instance learning (CLAM) Encoder: Domain-specific ResNet encoders trained with self-supervised learning (SimSiam)	Multi-branch CLAM with ResNet18, ResNet34, ResNet50, ResNet101, and ResNet152 tested.	Stochastic gradient descent (SGD), layer-wise adaptive rate scaling (LARS)	Cases collected from prior publications and institutional archives at the University Medical Center Hamburg-Eppendorf. External validation cohort from Charité Berlin. DNA methylation profiling performed using the Heidelberg Brain Tumor Classifier v11b6.	139 patients (173 whole-slide images) 3:1:1 split for training, validation, and testing (49/34, 17/11, 18/10 per class, respectively).	External cohort of 18 patients (5 SP-EPN, 13 MPE).		Onc neuropath: Pathology,frozen	Spinal cord ependymomas (MPE and SP-EPN): Myxopapillary ependymoma (MPE) Spinal ependymoma (SP-EPN) MPE subtypes: MPE-A and MPE-B	Other: Hematoxylin and eosin (H&E) stained whole-slide images (WSI)
1266	Xiong 2024	Deep learning models for rapid discrimination of high-grade gliomas from solitary brain metastases using multi-plane T1-weighted contrast-enhanced (T1CE) images	Consensus	Deep learning models for rapid discrimination of high-grade gliomas from solitary brain metastases using multi-plane T1-weighted contrast-enhanced (T1CE) images	Zicheng Xiong	Other: China	To develop deep learning models to differentiate high-grade gliomas (HGG) from solitary brain metastases (SBM) using preoperative T1-weighted contrast-enhanced (T1CE) MRI images, addressing the challenge of distinguishing these tumors due to their similar appearance on MRI.		GoogLeNet	Convolutional Neural Network (CNN)	Five-fold cross-validation Slice-based voting method for patient-level predictions Comparison of tumor core and peritumoral edema segmentation for analysis	MRI data collected from The First Medical Center of the Chinese PLA General Hospital and The Second People’s Hospital of Yibin	180 patients (10,800 slices from axial, coronal, and sagittal views)	29 patients (1,740 slices)	January 2016 – December 2023	Onc Imaging	High-grade gliomas (HGG) Solitary brain metastases (SBM)	MRI
1233	Yang 2024	Multicenter investigation of preoperative distinction between primary central nervous system lymphomas and glioblastomas through interpretable artificial intelligence models	Consensus	Multicenter investigation of preoperative distinction between primary central nervous system lymphomas and glioblastomas through interpretable artificial intelligence models	Yun-Feng Yang	Other: China	To investigate the effectiveness of deep learning, radiomics, and their integrated models for distinguishing between primary central nervous system lymphoma (PCNSL) and glioblastoma (GBM) using MRI. The study explores model interpretability to enhance decision-making in preoperative differentiation.		MobileVIT (Transformer-based) ConvNeXt (CNN-based) Radiomics Model (using Pyradiomics) Max-Fusion Model (fusion of deep learning and radiomics)	Radiomics features extracted with Pyradiomics MobileVIT and ConvNeXt trained separately and fused using “late fusion” Interpretability methods: SHAP (Shapley Additive Explanations) and Grad-CAM	Cross-validation, transfer learning, and model interpretability analysis using SHAP and Grad-CAM	Medical Center 1: The First Affiliated Hospital of Dalian Medical University Medical Center 2: The Second Affiliated Hospital of Dalian Medical University	153 pts from first affiliated hospital of Dalian Medical Uni	103 pts from second affiliated hospital of Dailian Medical Uni	Jan 2010 - October 2023	Onc Imaging	Primary Central Nervous System Lymphoma (PCNSL) and Glioblastoma (GBM)	MRI
1225	Fu 2024	The efficacy of using a multiparametric magnetic resonance imaging-based radiomics model to distinguish glioma recurrence from pseudoprogression	Consensus	The efficacy of using a multiparametric magnetic resonance imaging-based radiomics model to distinguish glioma recurrence from pseudoprogression	Fang-Xiong Fu	Other: China (Hainan General Hospital, Shenzhen Longhua District Central Hospital)	To evaluate the ability of a multiparametric MRI-based radiomics model to differentiate between glioma recurrence and pseudoprogression (psPD) after surgery, allowing for early and noninvasive diagnosis that can guide individualized clinical treatment.	Diagnostic test accuracy study	Name and model of AI/s used: Support Vector Machine (SVM) and Logistic Regression (LR) classifiers	Architecture: Multiparametric radiomics model combining clinical, molecular, and imaging features extracted from T1-weighted (T1WI), T2WI, and FLAIR MRI sequences	Supervised learning 5x K-fold cross-validation Feature selection using Select-KBest and LASSO regression	Hainan Provincial People’s Hospital (2000–2021)	52 patients (41 with recurrence, 11 with pseudoprogression)	The dataset was split into a 7:3 ratio for training and testing	February 2000 – January 2022	Onc Imaging	Glioma (distinguishing recurrence from pseudoprogression)	MRI
1217	Nawaz 2024	EDet-BTR: EfficientDet-based brain tumor recognition from the magnetic resonance imaging	Consensus	EDet-BTR: EfficientDet-based Brain Tumor Recognition from Magnetic Resonance Imaging	Marriam Nawaz	Other: Pakistan	To develop and evaluate a deep learning-based model, EDet-BTR, for the accurate and efficient detection and classification of brain tumors from MRI images using the EfficientDet framework. The goal is to improve diagnosis accuracy and automate tumor localization to assist clinicians.		EDet-BTR (EfficientDet model for Brain Tumor Recognition) EfficientNet-B0 backbone with EfficientDet-D0 architecture	EfficientNet-B0 for feature extraction Bi-directional Feature Pyramid Network (BiFPN) for multi-scale feature fusion Bounding box and classification module for tumor localization	Supervised learning Data augmentation and pre-processing (image resizing to 512x512) Annotations created using LabelImg for training	Figshare MRI Dataset Brain MRI Dataset	Figshare Dataset (Total: 3,064 MRI images from 233 patients): Meningioma: 708 images Glioma: 1,426 images Pituitary Tumor: 930 images Training Set (70%): Total: 2,145 images Meningioma: 496 images Glioma: 998 images Pituitary Tumor: 651 images Total: 919 images Meningioma: 212 images Glioma: 428 images Pituitary Tumor: 279 images Brain MRI Dataset (Total: 231 MRI images): Tumor-Affected Images: 1…	Figshare Total: 919 images Meningioma: 212 images Glioma: 428 images Pituitary Tumor: 279 images		Onc Imaging	Meningioma Glioma Pituitary Tumors	MRI
1212	Rui 2025	Automatic pituitary adenoma segmentation and identification of cavernous sinus invasion via multitask learning	Consensus	Automatic Pituitary Adenoma Segmentation and Identification of Cavernous Sinus Invasion via Multitask Learning	W. Rui	Other: China	To develop a DLM for segmenting pituitary macroadenomas (PMA) and identifying cavernous sinus (CS) invasion using MRI scans, improving accuracy over traditional grading systems.		Multi-Task Multiaxis-Attention UNet (MTMAU-Net)	UNet-based architecture incorporating multi-axis attention and multitask learning for segmentation and classification.	Supervised learning AdamW optimizer Training on coronal contrast-enhanced T1-weighted MRI images.	Huashan Hospital, Fudan University (Institution 1, Training) Shandong Provincial Qianfoshan Hospital (Institution 2, Validation)	816 patients	110 patients	Training cohort: November 2016 – December 2020 Validation cohort: October 2019 – October 2021	Other: Pituitary Macroadenomas (PMA)	Pituitary Macroadenomas (PMA) Cavernous Sinus Invasion (CSI)	MRI
1196	Gu 2024	Convolutional neural network-based magnetic resonance image differentiation of filum terminale ependymomas from schwannomas	Consensus	Convolutional neural network-based magnetic resonance image differentiation of filum terminale ependymomas from schwannomas	Zhaowen Gu	Other: China	To develop and validate a convolutional neural network (CNN)-based diagnostic system to differentiate filum terminale ependymomas (FTEs) from schwannomas using magnetic resonance imaging (MRI).	Diagnostic test accuracy study	Inception-v3	Architecture: CNN-based diagnostic system leveraging Inception-v3 for image classification	Supervised learning Fivefold cross-validation Data augmentation (random rotation, horizontal flipping, resizing)	Second Affiliated Hospital of Zhejiang University (China)	50 patients with FTE 50 patients with schwannomas Total: 406 ependymoma images, 402 schwannoma images	External test set: 34 pairs of patients (230 ependymoma images, 210 schwannoma images)	2013 – 2021 (retrospective) External validation cases from 2022	Onc Imaging	Filum terminale ependymomas (FTEs) Schwannomas	MRI
1189	Luo 2024	Automated segmentation of brain metastases with deep learning: A multi-center, randomized crossover, multi-reader evaluation study	Consensus	Automated segmentation of brain metastases with deep learning: A multi-center, randomized crossover, multi-reader evaluation study	Xiao Luo	Other: China	To develop a deep-learning-based brain metastasis segmentation system (BMSS) to segment tumours compared to radiologists		VB-Net (a modified 3D V-Net)	Cascade feature pyramid network integrated with a 3D segmentation model derived from V-Net. The architecture includes down-blocks and up-blocks optimized with bottleneck structures to reduce parameters while maintaining performance.	Supervised learning with manual delineations by experienced radiologists. Loss function: Focal loss (α = 2; β = 0.999) Adam optimization algorithm with a dynamic learning rate. Data augmentation: Random shifting, rotation, and scaling applied to MRI slices.	Development data: Sun Yat-sen University Cancer Center (SYSUCC), Guangzhou, China Validation and testing data from 5 centers: Meizhou People’s Hospital Dongguan People’s Hospital Fujian Cancer Hospital The First Affiliated Hospital of Guangzhou Medical University	Training Set Number: 332 patients with 8,360 brain metastases Validation Set Number: 156 patients with 1,978 brain metastases	50 patients with 203 brain metastases	Development set (August 2019 – April 2020) Test set (February – August 2021)	Onc Imaging	Brain Metastases	MRI
1186	Li 2024	A deep learning model for differentiating paediatric intracranial germ cell tumour subtypes and predicting survival with MRI: a multicentre prospective study	Consensus	A deep learning model for differentiating paediatric intracranial germ cell tumour subtypes and predicting survival with MRI: a multicentre prospective study	Yanong Li	Other: China	To develop and validate a deep learning model (iGNet) to differentiate subtypes of paediatric intracranial germ cell tumours (iGCTs), including germinomas (GEs) and nongerminomatous germ cell tumours (NGGCTs), using MRI and predict survival outcomes.	Other: Multicentre prospective study	iGNet	Modified 3D nnUNet framework	Supervised learning Fivefold cross-validation applied to improve robustness	Beijing Tiantan Hospital (Capital Medical University) – Development and internal test datasets Beijing Sanbo Hospital and Tianjin Huanhu Hospital – External test datasets	200 patients (83 GEs, 117 NGGCTs)	Retrospective internal test dataset: 80 patients (31 GEs, 49 NGGCTs) Prospective internal test dataset: 22 patients External test dataset-1: 22 patients External test dataset-2: 20 patients	January 2010 to January 2021	Onc Imaging	Paediatric intracranial germ cell tumours (iGCTs): - Germinomas (GEs) - Nongerminomatous germ cell tumours (NGGCTs)	MRI
1144	Tonmoy 2025	X-Brain: Explainable recognition of brain tumors using robust deep attention CNN	Consensus	X-Brain: Explainable Recognition of Brain Tumors Using Robust Deep Attention CNN	Moshiur Rahman Tonmoy	Other: Bangladesh, Saudi Arabia, USA	To develop a deep learning-based CNN model (X-Brain) for the recognition and classification of brain tumors using MRI images. The model integrates attention mechanisms and explainable AI (XAI) techniques, including Grad-CAM, Grad-CAM++, and Score-CAM, to enhance transparency and interpretability in automated brain tumor diagnosis.		Deep attention-based convolutional neural network (CNN)	Multi-layered CNN with self-attention and depthwise separable convolution layers	Transfer learning and end-to-end training Incorporation of three explainability techniques (Grad-CAM, Grad-CAM++, Score-CAM) 70-20-10 data split for training, validation, and testing	Combined dataset from five publicly available MRI brain tumor datasets (Kaggle and Figshare)	14,919 MRI images (70%)	2,135 MRI images (10%)		Onc Imaging	Glioma Meningioma Pituitary tumor No tumor (normal)	MRI
1112	Zhou 2020	Computer-aided Detection of Brain Metastases in T1-weighted MRI for Stereotactic Radiosurgery Using Deep Learning Single-Shot Detectors	Consensus	Computer-aided Detection of Brain Metastases in T1-weighted MRI for Stereotactic Radiosurgery Using Deep Learning Single-Shot Detectors	Zijian Zhou	United States	To develop and evaluate deep learning (DL) models for detecting brain metastases using T1-weighted MRI scans to assist stereotactic radiosurgery (SRS) planning, aiming to improve detection accuracy and reduce manual workload.		Single-Shot Detector (SSD) deep learning models	Baseline SSD SSD with ResNet50 backbone SSD with focal loss RetinaNet	Data augmentation (random affine transformations) Training with Adam optimizer, initial learning rate of 2 x 10^-4 Cross-validation (80% training, 20% testing)	University of Texas MD Anderson Cancer Center 266 patients who underwent Gamma Knife SRS between January 2011 and August 2018	212 patients (80%)	54 patients (20%)	January 2011 – August 2018	Onc Imaging	Brain metastases: Metastases smaller than 6 mm Metastases 6 mm or larger	MRI
1081	Wang 2023	Stratified assessment of an FDA-cleared deep learning algorithm for automated detection and contouring of metastatic brain tumors in stereotactic radiosurgery	Consensus	Stratified assessment of an FDA-cleared deep learning algorithm for automated detection and contouring of metastatic brain tumors in stereotactic radiosurgery	Jen-Yeu Wang	United States	To evaluate the performance of VBrain, an FDA-cleared deep learning algorithm by Vysioneer Inc., for automated detection and segmentation of metastatic brain tumors in stereotactic radiosurgery (SRS) patients, with a focus on assessing the algorithm's performance across different demographic and clinical characteristics.		VBrain (FDA-cleared)	3D U-Net for overall segmentation (high specificity) DeepMedic for smaller lesion segmentation (high sensitivity)	Volume-aware Dice loss function to improve sensitivity for small lesions	100 patients with brain metastases treated with SRS at Stanford University (2017–2020)	N/A (pre-trained FDA-cleared model used)	100 patients (435 brain metastases)	2017 – 2020	Onc Imaging	Metastatic brain tumours: Non-small cell lung cancer Melanoma Breast cancer Renal cell carcinoma Gastrointestinal cancers	CT; MRI
947	Jeong 2024	Deep learning-based detection and quantification of brain metastases on black-blood imaging can provide treatment suggestions: a clinical cohort study	Consensus	Deep learning-based detection and quantification of brain metastases on black-blood imaging can provide treatment suggestions: a clinical cohort study	Hana Jeong	Other: South Korea	To evaluate whether deep learning-based detection and quantification of brain metastases (BM) using black-blood contrast-enhanced T1-weighted imaging (CE-T1WI) can suggest treatment options for patients with brain metastases, aligning with clinical guidelines.		Deep learning system (DLS) based on convolutional neural networks (CNN)	Input: Gradient echo (GRE) CE-T1WI and black-blood CE-T1WI MRI scans Output: Detection and volumetric quantification of brain metastases DLS uses voxel-wise segmentation and volume-based detection models	Supervised learning 193 patients used for training (93 with BM, 100 without BM) Bayesian optimization for hyperparameter tuning	Asan Medical Center, South Korea	193 patients (93 positive for BM, 100 negative for BM)	112 patients (new clinical cohort)	Training set: January 2020 to October 2020 Clinical cohort: October 2020 to April 2021	Onc Imaging	Brain metasasis	MRI
944	Jalalifar 2020	A Cascaded Deep-Learning Framework for Segmentation of Metastatic Brain Tumors Before and After Stereotactic Radiation Therapy()	Consensus	A Cascaded Deep-Learning Framework for Segmentation of Metastatic Brain Tumors Before and After Stereotactic Radiation Therapy	Ali Jalalifar	Canada	To develop a 2D-3D U-Net AI that segments and measures of brain tumours so clinicians can track brain cancer growth over time	Other: Diagnostic tool development and validation study	Cascaded 2D-3D U-Net Framework	2D U-Net – A standard deep learning model that works by analyzing 2D slices of MRI scans. 3D U-Net – A model that looks at the MRI scan in 3D, giving a more holistic view of the tumor. 2D + 3D U-Net (Cascaded) – This is a combination of both models. The AI first uses the 2D U-Net to locate the general tumor area, then the 3D U-Net refines and segments it further.	Supervised learning using manually segmented MRI data by expert oncologists and neuroradiologists.	Sunnybrook Health Sciences Centre, Toronto, Canada	90 patients (baseline images) Validation Set 6 pts (baseline images)	10 patients (baseline + follow-up)		Onc Imaging	Metastatic brain tumours - brain tumours that came from a tumour from another part of the body	MRI; Other: MRI - Specifically Gadolinium contrast-enhanced T1-weighted images	2D + 3D U-Net				Dice Similarity Coefficient (DSC) of the model: 0.90 ± 0.08 Hausdorff Distance: 1.12 ± 0.3
923	Hammer 2024	Two is better than one: longitudinal detection and volumetric evaluation of brain metastases after Stereotactic Radiosurgery with a deep learning pipeline	Consensus	Two is better than one: longitudinal detection and volumetric evaluation of brain metastases after Stereotactic Radiosurgery with a deep learning pipeline	Yonny Hammer	Other: Israel (Hadassah Hebrew University Medical Center, Hebrew University of Jerusalem)	To evaluate the performance of SimU-Net, a novel deep learning model for detecting and volumetrically analyzing brain metastases and their temporal changes in paired pre- and post-Stereotactic Radiosurgery (SRS) T1W-Gad MRI scans.		Name and model of AI/s used: SimU-Net (multi-channel 3D U-Net model)	Simultaneous multi-channel 3D U-Net Inputs include paired registered prior and current MRI scans	Supervised learning Simultaneous detection and segmentation using registered scan pairs Compared to standalone 3D nnU-Net	Hadassah Ein Kerem University Medical Center, Jerusalem, Israel	205 pairs of T1W-Gad MRI scans from 169 patients (1,360 metastases)	66 pairs of MRI scans from 57 patients (529 metastases)	2011 – 2022	Onc Imaging	Brain metastases	MRI
903	Fairchild 2023	A Deep Learning-Based Computer Aided Detection (CAD) System for Difficult-to-Detect Brain Metastases	Consensus	A Deep Learning-Based Computer Aided Detection (CAD) System for Difficult-to-Detect Brain Metastases	Andrew T. Fairchild	United States	To develop a convolutional neural network (CNN)-based CAD system designed to improve detection of small and subtle brain metastases (BMs) that are often missed in routine clinical care, with an emphasis on augmenting human performance during stereotactic radiosurgery (SRS) planning.	Diagnostic test accuracy study	Name and model of AI/s used: DeepMedic (v8), an open-source 3D convolutional neural network (CNN)	Architecture: - Multiscale, 11-layer 3D CNN with multiple resolution subpaths - Residual connections and ensemble averaging across four models - Fully connected Conditional Random Field (CRF) postprocessing for final segmentation refinement	Training technique: - Supervised learning with voxel-wise classification - 4-fold cross-validation with data augmentation (rotation, scaling, intensity adjustments) - Training set composed of prospectively identified metastases (PIMs) and retrospectively identified metastases (RIMs)	Duke University Medical Center (SRS patients from 2016 to 2018)	Training Set Number 108 patients (563 metastases) 445 lesions in training set (390 PIMs, 55 RIMs)	Testing Set Number 27 patients (118 metastases, including 101 PIMs and 17 RIMs)	2016 to 2018	Onc Imaging	Brain metastases (BMs)	Other: Thin-slice (1-mm isotropic voxel) postcontrast 3D spoiled gradient echo MRI
871	Cardone 2023	Intraoperative thermal infrared imaging in neurosurgery: machine learning approaches for advanced segmentation of tumors	Consensus	Intraoperative thermal infrared imaging in neurosurgery: machine learning approaches for advanced segmentation of tumors	Daniela Cardone	Other: Italy	Develop and validate machine learning models for segmenting brain tumors intraoperatively using thermal infrared imaging (IRI)	Diagnostic test accuracy study	Support Vector Machine (SVM) with a radial basis function (RBF) kernel	Models were trained using features extracted from time-domain (TD) and frequency-domain (FD) analysis of thermal infrared signals. Four models were developed for each patient based on different phases of the experiment (Baseline (BL) and Recovery (REC)): 1) TDBL – Time domain at baseline 2) TDBL+REC – Time domain over entire experiment 3) FDBL – Frequency domain at baseline 4) FDBL+REC – Frequenc…	k-fold cross-validation (k=10) 20% of pixels used for training, 20% for testing, and the remaining for validation	Santo Spirito Hospital, Pescara, Italy	13 patients (8 males, 5 females) with brain tumors 20% of pixels (per patient)	13 patients (8 males, 5 females) with brain tumors 20% of pixels (per patient)	Not mentioned, but ethics approval dates to 2020	Onc Imaging	Glios, metastasis, meningioma, astrocytoma, oligodendroglioma	Other: IRI
862	Bousabarah 2020	Deep convolutional neural networks for automated segmentation of brain metastases trained on clinical data	Consensus	Deep convolutional neural networks for automated segmentation of brain metastases trained on clinical data	Khaled Bousabarah	Other: Germany	To evaluate the performance of DCNN in brain metastases segmentation	Non-randomised experimental study	Conventional U-Net (cU-Net) Modified U-Net (moU-Net) Small lesion U-Net (sU-Net)	Deep convolutional neural networks (DCNN) based on U-Net architecture. The moU-Net adds auxiliary output layers to the decoder for improved performance.	Supervised learning Networks trained on multiparametric MRI (T1c, T2, FLAIR) from patients treated with SRS between 2013 and 2019. Data augmentation (random rescaling, flipping, rotation, elastic deformation). Ensemble learning (majority voting and summation).	Hospital database – University Hospital Cologne.	469 patients, 1149 metastases	40 patients, 83 metastases	April 2012 – June 2019	Onc Imaging	Brain metaseses	MRI
855	Basree 2024	Leveraging radiomics and machine learning to differentiate radiation necrosis from recurrence in patients with brain metastases	Consensus	Leveraging Radiomics and Machine Learning to Differentiate Radiation Necrosis from Recurrence in Patients with Brain Metastases	Mustafa M. Basree	United States	To investigate the utility of ML in distibguishing radation necrosis from tumours SPECIFICALLY in pts that have undergone stereotactic radiosurgery	Diagnostic test accuracy study	Random Forest Logistic Regression (L2 penalty) Support Vector Machine (SVM) Multilayer Perceptron (MLP)	Radiomic features extracted from MRI images (T1 post-contrast, T2, and FLAIR). Minimum Redundancy Maximum Relevance (mRMR) for feature selection.	Three-fold cross-validation (repeated 20 times) creating 60 train-test splits.	University of Wisconsin, Madison	66 lesions from 55 patients		January 2005 – March 2023	Other: Radiation necrosis as well	Brain metastases	MRI
832	Saeedi 2023	MRI-based brain tumor detection using convolutional deep learning methods and chosen machine learning techniques	Consensus	MRI-Based Brain Tumor Detection Using Convolutional Deep Learning Methods and Chosen Machine Learning Techniques	Soheila Saeedi	Other: Iran	To develop and compare the performance of a 2D Convolutional Neural Network (CNN) and a convolutional auto-encoder network for the classification of brain tumors (glioma, meningioma, pituitary gland tumors) and healthy brains using MRI images. Additionally, six machine learning techniques were applied and compared to enhance diagnostic accuracy.		2D Convolutional Neural Network (CNN) Convolutional Auto-Encoder Network	2D CNN: 8 convolutional layers, 4 pooling layers, batch normalization, and fully connected layers (1024 neurons). Auto-Encoder: Encoder with convolutional layers (filters: 32, 128, 64), decoder mirroring the encoder, followed by a classifier.	Supervised learning Data augmentation (image rotation, flipping)	Kaggle Brain Tumor MRI Dataset	8812 images (90%)	980 images (10%)		Onc Imaging	Gliomas Meningiomas Pituitary Tumors	MRI
817	Zhao 2023	Development and validation of a fully automatic tissue delineation model for brain metastasis using a deep neural network	Consensus	Development and validation of a fully automatic tissue delineation model for brain metastasis using a deep neural network	Jie-Yi Zhao	Other: China	To develop and validate an artificial intelligence (AI) tool for the automatic delineation of brain metastases from postcontrast T1-weighted MRI, aimed at improving stereotactic radiosurgery (SRS) planning.		2.5D Convolutional Neural Network (CNN) with high-order attention (HA)	Encoder-decoder architecture based on DeepLabV3+ High-order attention (HA) module inserted to enhance feature extraction 2.5D design using three adjacent MRI slices as input	MRI data from 426 patients at West China Hospital, Sichuan University Gamma Knife (GK) stereotactic radiosurgery (SRS) planning data	MRI data from 426 patients at West China Hospital, Sichuan University	Training Set Number 299 patients Validation Set Number 42 patients	85 patients	March 2007 – August 2019	Onc Imaging	Single brain metastasis (with and without peritumoral edema)	MRI
706	Tandel 2020	Multiclass magnetic resonance imaging brain tumor classification using artificial intelligence paradigm	Consensus	Multiclass Magnetic Resonance Imaging Brain Tumor Classification Using Artificial Intelligence Paradigm	Gopal S. Tandel	Other: India, Italy, USA	To develop a transfer-learning-based CNN system for multiclass brain tumor classification and grading using MRI		Transfer learning-based Convolutional Neural Network (CNN)	Pre-trained AlexNet model (8 layers) used for tumor classification with modifications for two- to six-class datasets	Transfer learning (TL) with AlexNet, three cross-validation protocols (K2, K5, K10)	REMBRANDT (Repository of Molecular Brain Neoplasia Data) public dataset MRI data from 130 patients	70% of 130 patients (approx. 91 patients)	30% of 130 patients (approx. 39 patients)		Onc Imaging	Astrocytoma (grades 2 and 3) Oligodendroglioma (grades 2 and 3) Glioblastoma (grade 4)	MRI
649	Shen 2021	Real-time intraoperative glioma diagnosis using fluorescence imaging and deep convolutional neural networks	Consensus	Real-time intraoperative glioma diagnosis using fluorescence imaging and deep convolutional neural networks	Biluo Shen	Other: China (Chinese Academy of Sciences, Beijing Tiantan Hospital)	To develop and evaluate a deep convolutional neural network (CNN) combined with near-infrared (NIR-II) fluorescence imaging for real-time intraoperative glioma diagnosis, aiming to improve the accuracy and speed of tumor identification during surgery.		Model: Deep convolutional neural network (CNN) based on EfficientNet-B0	Architecture: FL-CNN (fluorescence imaging with CNN) and WL-CNN (white light with CNN)	Training Technique: Transfer learning using pretrained EfficientNet-B0 models, with customized layers for binary classification of tumor versus non-tumor, glioma grading, and Ki-67 level prediction	23 glioma patients undergoing surgery at Beijing Tiantan Hospital 1874 tissue specimens (1324 tumor and 550 non-tumor samples) collected intraoperatively	70% of patient data (split at the patient level to avoid data leakage)	30% of patient data (patient-level split)	March 2019 – April 2020	Onc neuropath: Pathology,frozen	Diffuse lower-grade glioma (DLGG, WHO II-III) Glioblastoma multiforme (GBM, WHO IV) Ki-67 levels (<10% vs. ≥10%)	Other: Near-infrared (NIR-II) fluorescence imaging White-light (WL) images of surgical specimens
626	Senan 2022	Early Diagnosis of Brain Tumour MRI Images Using Hybrid Techniques between Deep and Machine Learning	Consensus	Early Diagnosis of Brain Tumour MRI Images Using Hybrid Techniques between Deep and Machine Learning	Ebrahim Mohammed Senan	Other: Yemen, India, UK, Saudi Arabia	To develop and evaluate a hybrid deep learning and machine learning system for early brain tumour diagnosis from MRI images, improving diagnostic accuracy by combining AlexNet and ResNet-18 models with SVM classifiers.		Model: AlexNet and ResNet-18 combined with SVM	Architecture: Hybrid convolutional neural network (CNN) for feature extraction, with SVM for classification	Training Technique: Transfer learning, augmentation, and convolutional layers to extract features, classified by SoftMax and SVM	MRI dataset from Nanfang Hospital, Guangzhou, and Tianjin Medical University General Hospital, China (2005-2010)	80% of the total 3,060 MRI images (2,448 images)	20% of the total 3,060 MRI images (612 images)	2005–2010	Onc Imaging	Glioma Meningioma Pituitary tumour No tumour (control group)	MRI
542	Patil 2023	Ensemble of Deep Learning Models for Brain Tumor Detection	Consensus	Ensemble of Deep Learning Models for Brain Tumor Detection	Suraj Patil	Other: India	To develop and evaluate an ensemble deep convolutional neural network (EDCNN) by combining shallow CNN and VGG16 models for the classification of brain tumors (gliomas, meningiomas, and pituitary tumors) from MRI images, addressing misclassification and dataset imbalance issues.		Ensemble Deep Convolutional Neural Network (EDCNN) VGG16 (deep model) Shallow Convolutional Neural Network (SCNN)	Fusion of SCNN and VGG16 models. SCNN: 4 convolutional layers extracting low-level features. VGG16: Deep CNN extracting high-level features. Fully connected layers fused to enhance classification.	Supervised learning K-fold cross-validation (k=10) Data augmentation (rotation, vertical flipping)	Figshare Brain Tumor Dataset	70% of 3064 images (~2145 images)	30% of 3064 images (~919 images)		Onc Imaging	Gliomas Meningiomas Pituitary Tumors	MRI
533	Park 2021	Differentiation of recurrent glioblastoma from radiation necrosis using diffusion radiomics with machine learning model development and external validation	Consensus	Differentiation of Recurrent Glioblastoma from Radiation Necrosis Using Diffusion Radiomics with Machine Learning Model Development and External Validation	Yae Won Park	Other: South Korea	To develop and validate a radiomics-based machine learning model using diffusion MRI to differentiate recurrent glioblastoma (GBM) from radiation necrosis (RN) following concurrent chemoradiotherapy (CCRT) or radiotherapy.		Support Vector Machine (SVM) K-Nearest Neighbors (KNN) AdaBoost (Ensemble Classifier)	Radiomic feature extraction using Least Absolute Shrinkage and Selection Operator (LASSO) and Mutual Information (MI) Oversampling with Synthetic Minority Over-Sampling Technique (SMOTE)	Supervised learning Cross-validation (tenfold stratified)	Yonsei University College of Medicine and Asan Medical Center, South Korea	86 patients (63 recurrent GBM, 23 RN)	41 patients (23 recurrent GBM, 18 RN)	February 2016 – February 2019	Onc Imaging	Glioblastoma (GBM) Radiation Necrosis (RN)	MRI
492	Nasrallah 2023	Machine learning for cryosection pathology predicts the 2021 WHO classification of glioma	Consensus	Machine Learning for Cryosection Pathology Predicts the 2021 WHO Classification of Glioma	MacLean P. Nasrallah	United States	To develop and validate the Cryosection Histopathology Assessment and Review Machine (CHARM), a machine learning (ML) framework for analyzing cryosection slides to predict glioma classification according to the 2021 WHO guidelines. The study aims to enable real-time, intraoperative glioma diagnosis and molecular classification.		Cryosection Histopathology Assessment and Review Machine (CHARM) Hierarchical Vision Transformer (ViT) for pathology image analysis	Vision Transformer (ViT) architecture Weakly-supervised learning on whole-slide images (WSIs) Stratified models for histological grade and molecular classification	Supervised learning Data augmentation and class-balanced sampling	The Cancer Genome Atlas (TCGA) – 1,121 patients Brigham and Women’s Hospital (BWH) – 213 patients University of Pennsylvania (UPenn) – 190 patients	Training Set Number: 70% of each cohort (random split)	Testing Set Number: 15% of each cohort (internal hold-out test set) Validation Set Number: 15% of each cohort (external validation)	Data collected retrospectively from TCGA, BWH, and UPenn	Onc neuropath: Pathology,frozen	Gliomas: IDH-mutant astrocytoma IDH-wildtype glioblastoma Oligodendroglioma (IDH-mutant, 1p/19q-codeleted)	Other: Histopathology (cryosection images)
477	Mohan 2022	Brain tumour classification of magnetic resonance images using a novel CNN-based medical image analysis and detection network in comparison to VGG16	Consensus	Brain Tumor Classification of Magnetic Resonance Images Using a Novel CNN-Based Medical Image Analysis and Detection Network in Comparison with AlexNet	Ramya Mohan	Other: India	To develop and evaluate a novel convolutional neural network (CNN) model, MIDNet18, for classifying brain tumors from magnetic resonance imaging (MRI) data, comparing its performance with the AlexNet architecture.		MIDNet18 (Novel CNN-based architecture) AlexNet (Comparative model)	MIDNet18: 14 convolutional layers, 7 pooling layers, 4 dense layers, 1 classification layer. AlexNet: 5 convolutional layers, 3 max pooling layers, 2 fully connected layers.	Supervised learning MIDNet18 and AlexNet were trained and validated on MRI datasets for brain tumor classification.	Kaggle (public MRI brain tumor dataset)	Training Set Number: 2918 images Validation Set Number: 1458 images	212 images		Onc Imaging	Gliomas Meningiomas Pituitary tumors	MRI
440	Maqsood 2022	Multi-Modal Brain Tumor Detection Using Deep Neural Network and Multiclass SVM	Consensus	Multi-Modal Brain Tumor Detection Using Deep Neural Network and Multiclass SVM	Sarmad Maqsood	Other: Lithuania	To develop an automated, multi-modal method for brain tumor detection and classification using a 17-layer deep neural network for segmentation, MobileNetV2 for feature extraction, and a multiclass SVM for classification of meningioma, glioma, and pituitary tumors.		Custom 17-layer CNN for segmentation Modified MobileNetV2 for feature extraction Multiclass SVM for classification	17-layer CNN: 6 convolution layers, 2 max-pooling layers, 1 transpose layer, and ReLU activations. MobileNetV2: Inverse residual structure with transfer learning applied. M-SVM for final classification.	Supervised learning Transfer learning applied on MobileNetV2 Entropy-based feature selection for optimal classification performance.	BraTS 2018 dataset Figshare brain tumor MRI dataset	Training set (70%) – ~2144 images	Testing set (30%) – ~920 images	Data was sourced from existing public datasets (no direct collection timeframe specified).	Onc Imaging	Meningioma Glioma Pituitary tumors	MRI
397	Lee 2021	Applying artificial intelligence to longitudinal imaging analysis of vestibular schwannoma following radiosurgery	Consensus	Applying Artificial Intelligence to Longitudinal Imaging Analysis of Vestibular Schwannoma Following Radiosurgery	Cheng-Chia Lee	Other: Taiwan	To develop and validate an AI model to automate the volumetric measurement of vestibular schwannoma (VS) using parametric MR images following Gamma Knife radiosurgery (GKRS), enabling accurate longitudinal follow-up and treatment assessment.		Dual-pathway convolutional neural network (CNN)	U-Net inspired, with two convolution pathways Pathways used kernel sizes of 3 × 3 × 1 (in-plane) and 1 × 1 × 3 (through-plane)	Supervised learning CNN trained using parametric MR images (T1W+C and T2W) with manually delineated tumor masks for ground truth.	Taipei Veterans General Hospital, Taiwan	416 MRI scans from 416 patients	100 MRI scans from 100 patients	Patients who underwent GKRS between 1993 and 2017	Onc Imaging	Vestibular Schwannoma (VS): Solid vestibular schwannoma Cystic vestibular schwannoma Mixed (solid and cystic) vestibular schwannoma	MRI
335	Jin 2024	Evaluating the clinical utility of artificial intelligence assistance and its explanation on the glioma grading task	Consensus	Evaluating the clinical utility of artificial intelligence assistance and its explanation on the glioma grading task	Weina Jin	Canada	To assess the impact of artificial intelligence (AI) assistance and explainability on glioma grading by evaluating how AI predictions and explainable AI (XAI) influence the diagnostic accuracy of neurosurgeons interpreting brain MRI scans.	Other: Prospective clinical user-centered evaluation (Phase II clinical evaluation)	GG-like 3D Convolutional Neural Network (CNN)	Six 3D convolutional layers Two fully connected layers The AI model was trained on the BraTS 2020 dataset.	Supervised learning Weighted sampler to handle data imbalance Leave-one-out cross-validation (LOOCV)	Publicly available BraTS 2020 dataset (Multimodal Brain Tumor Segmentation Challenge) MRI data included gliomas of WHO grade II, III, and IV.	239 MRI cases (65% of BraTS dataset)	74 MRI cases (20% of BraTS dataset)	Data sourced from BraTS 2020, with MRIs acquired across 19 institutions over multiple years.	Onc Imaging	Glioma (Grades II, III, IV including Glioblastoma Multiforme (GBM))	MRI
328	Jiang 2022	Rapid Automated Analysis of Skull Base Tumor Specimens Using Intraoperative Optical Imaging and Artificial Intelligence	Consensus	Rapid Automated Analysis of Skull Base Tumor Specimens Using Intraoperative Optical Imaging and Artificial Intelligence	Todd C. Hollon	United States	To develop and validate an intraoperative workflow using stimulated Raman histology (SRH) and artificial intelligence (AI) to rapidly and accurately analyze skull base tumor specimens, aiding in surgical decision-making and margin delineation.		Name and model of AI/s used: ResNet50 Convolutional Neural Network (CNN)	CNN with 25.6 million trainable parameters Contrastive representation learning (cross-entropy, self-supervised, and supervised contrastive learning methods) Linear classification layer for final diagnosis	Supervised and self-supervised learning Stochastic gradient descent (SGD) optimizer with cross-entropy loss Data augmentation and leave-one-patient-out cross-validation (LOPOCV) 4 days of training on 8 Nvidia RTX 2080 Ti GPUs	University of Michigan (UM) NYU Langone Health (NYU)	600 patients (skull base tumors and normal specimens)	118 patients (489 whole-slide images)	June 2015 – March 2022	Onc Imaging	Meningiomas Pituitary adenomas Schwannomas Metastases Primary CNS lymphomas	Other: Stimulated Raman Histology (SRH) images of fresh intraoperative specimens
299	Hollon 2020	Near real-time intraoperative brain tumor diagnosis using stimulated Raman histology and deep neural networks	Consensus	Near real-time intraoperative brain tumor diagnosis using stimulated Raman histology and deep neural networks	Todd C. Hollon	United States	To develop and validate a convolutional neural network (CNN)-based intraoperative diagnostic system using stimulated Raman histology (SRH) to rapidly predict brain tumor diagnoses during surgery, reducing diagnostic time and enhancing surgical decision-making.		Inception-ResNet-v2 (CNN architecture)	Deep CNN with inception modules and residual connections Multi-class classification (13 histologic classes of brain tumors) Mahalanobis distance-based confidence scoring for rare tumor detection	Supervised learning Trained on 2.5 million labeled SRH image patches from 415 patients Data augmentation (rotation, shifting, reflection) Adam optimizer, categorical cross-entropy loss	University of Michigan (training and validation data) Columbia University and University of Miami (external validation sites)	415 patients (2.5 million SRH image patches)	278 patients in the prospective clinical trial	June 2015 – February 2019	Onc neuropath: Pathology,frozen	Brain tumors (13 histologic classes) including: Malignant glioma Diffuse lower-grade glioma Metastases Meningioma Ependymoma Pituitary adenoma Lymphoma	Other: Stimulated Raman Histology (SRH) imaging of unprocessed brain tissue samples
258	Gao 2022	Development and Validation of a Deep Learning Model for Brain Tumor Diagnosis and Classification Using Magnetic Resonance Imaging	Consensus	Development and Validation of a Deep Learning Model for Brain Tumor Diagnosis and Classification Using Magnetic Resonance Imaging	Peiyi Gao	Other: China (Beijing Tiantan Hospital)	To develop and clinically validate a deep learning system (DLS) for automated identification and classification of 18 types of brain tumors from MRI data, and to assess whether the DLS improves the diagnostic accuracy of neuroradiologists.	Diagnostic test accuracy study	Name and model of AI/s used: Deep Learning System (DLS) – custom architecture with segmentation and classification networks	Two-stage system: Tumor segmentation network (2D axial MRI slices) Tumor classification network (classifies segmented tumors into 18 categories) Trained with T1-weighted, T2-weighted, and T1 contrast-enhanced MRI sequences	Supervised learning 75% of training data used for model development; 25% for internal validation Hyperparameter optimization performed during training	Beijing Tiantan Hospital (primary site) External validation from: Jilin University-Affiliated Hospital Shanxi Hospital 301 Hospital (Beijing)	37,871 patients (MRI data collected between 2000–2019)	1,339 patients across 4 datasets: Tiantan Hospital (300 patients) Jilin University-Affiliated Hospital (71 patients) Shanxi Hospital (99 patients) 301 Hospital (869 patients)	2000 – 2019	Onc Imaging	Intracranial brain tumors (18 types)	MRI
188	deBoer 2024	NnU-Net versus mesh growing algorithm as a tool for the robust and timely segmentation of neurosurgical 3D images in contrast-enhanced T1 MRI scans	Consensus	NnU-Net versus mesh growing algorithm as a tool for the robust and timely segmentation of neurosurgical 3D images in contrast-enhanced T1 MRI scans	Mathijs de Boer	Other: Netherlands (University Medical Center Utrecht) and Switzerland (University Hospital of Zürich)	To evaluate nnU-Net for segmenting brain, skin, tumors, and ventricles in contrast-enhanced T1 MRI scans and benchmark its performance against the mesh growing algorithm (MGA).	Diagnostic test accuracy study	nnU-Net (v2.2.1)	U-Net architecture with dataset-specific preprocessing and architectural tuning automatically guided by the dataset. Cross-entropy loss with DSC.	Supervised	Two leading academic neurosurgical hospitals (Center A – University Medical Center Utrecht; Center B – University Hospital Zürich)	67 annotated single-center T1CE brain scans (Center A)	32 scans from two centers (Center A: 15, Center B: 17)	Training data: August 2018 to November 2020	Onc Imaging; Other: Brain segmentation: of ventricles and brain structure		MRI
104	to develop and validate a rapid intraoperative molecular diagnostic method for glioma using ultrasound radio-frequency	Xie	85%	81.60%	89%	85%
			65.60%	72.60%	59.60%	72%
			58.80%	78.80%	31.20%	60%
NUMBER IN SPREADSHEET	Aim	First author	DSC	HD	VEE	ICC
98	To evaluate AI in segmentation of brain tumours via US	Carton	0.47	NR	NR	NR
			0.61	NR	NR	NR
			0.65	NR	NR	NR
99	To develop a real-time brain tumour detection system using the YOLO11 architecture on intraoperative ultrasound (ioUS)	Cepeda	0.87	NR	NR	NR
			0.88	NR	NR	NR
			0.88	NR	NR	NR
			0.87	NR	NR	NR
			0.88	NR	NR	NR
100	To evaluate a semi-automatic segmentation method to extract brain tumor contours from 3D intraoperative ultrasound (iUS) images	Angel-Raya	0.87	NR	NR	NR
			0.81	NR	NR	NR
			0.7	NR	NR	NR
101	To train a deep learning model for automatic brain tumor segmentation in 2D iUS images	Faanes	0.58	NR	NR	NR
			0.62	NR	NR	NR
			0.59	NR	NR	NR
102	To use 2D and 3D U-Net networks to segment the resection cavity in intraoperative ultrasound (iUS) images	Carton	0.72	NR	NR	NR
103	To develop and evaluate NeuroIGN, an, AI-driven system for precise brain tumor surgery using real-time image guidance	Zeineldin	0.93	3.6mm	NR	NR
[truncated: 152 more columns]
