# Supplementary material for: The role of artificial intelligence in diagnostic neurosurgery: a systematic review
Source: Neurosurg Rev. 2025 Apr 28;48(1):393. doi: 10.1007/s10143-025-03512-2 (PMC12037648; doi:10.1007/s10143-025-03512-2)
Supplement: Supplementary file 2 — Supplementary file2 (CSV 38 KB) [file 10143_2025_3512_MOESM2_ESM.csv]

Study ID	Title	Title of paper	First author	Aim of study	The diseases that the AI detected	Subtype of disease (eg. Glioblastoma, meningioma, PCA strokes vs ACA strokes)	Name of first AI model	Aneurysms Sensitivity	Aneurysms Specificity	Aneurysms Accuracy	Other Sensitivity	Other Specificity	Other Accuracy	Other AUC	Other False negatives	Performance compared to clinicians:	Results of remaining AI models: Sensitivity, specificity, accuracy etc
Yu 2022	A Robust Deep Learning Segmentation Method for Hematoma Volumetric Detection in Intracerebral Hemorrhage	A Robust Deep Learning Segmentation Method for Hematoma Volumetric Detection in Intracerebral Hemorrhage	Nannan Yu	Develop a robust deep learning segmentation method (DR-UNet) for fast and accurate hematoma volume (HV) analysis using computed tomography (CT) for intracerebral hemorrhage (ICH) detection.	Stroke; Other: Haemorrhage	Subtype of disease: Irregular hematomas Subdural and epidural hematomas											Internal Testing (DR-UNet): Sensitivity: 0.807 ± 0.179 Specificity: 0.999 ± 0.001 Precision: 0.966 ± 0.114 Dice: 0.861 ± 0.139 Jaccard: 0.776 ± 0.169 Volumetric Overlap Error (VOE): 0.224 ± 0.169 External Testing (DR-UNet): Sensitivity: 0.876 ± 0.171 Specificity: 0.999 ± 0.001 Precision: 0.998 ± 0.107 Dice: 0.874 ± 0.130 Jaccard: 0.794 ± 0.162 VOE: 0.206 ± 0.162
Chen 2022	Optimized Deconvolutional Algorithm-based CT Perfusion Imaging in Diagnosis of Acute Cerebral Infarction	Optimized Deconvolutional Algorithm-based CT Perfusion Imaging in Diagnosis of Acute Cerebral Infarction	Xiaoxia Chen	Develop and validate an optimized deconvolution algorithm-based CT perfusion imaging system using convolutional neural networks (CNN) to improve the accuracy of diagnosing acute cerebral infarction (ACI).	Stroke	Ischemic stroke											Performance Metrics (Optimized RIU-Net with SE Module): Observation Group (Algorithm-Enhanced): Specificity: 98.7% Accuracy: 93.7% Number of Lesions Detected (Mean): 1.6 ± 0.2 Control Group (Ordinary Method): Specificity: 93.2% Accuracy: 87.6% Number of Lesions Detected (Mean): 1.3 ± 0.4
Seyam 2022	Utilization of Artificial Intelligence–based Intracranial Hemorrhage Detection on Emergent Noncontrast CT Images in Clinical Workflow	Utilization of Artificial Intelligence–based Intracranial Hemorrhage Detection on Emergent Noncontrast CT Images in Clinical Workflow	Muhannad Seyam, MD	To evaluate the performance of an AI-based detection tool for intracranial hemorrhage (ICH) on noncontrast CT images and assess its impact on clinical workflow metrics compared to pre-AI implementation.	Other: Haemorhhage	Intraparenchymal hemorrhage Intraventricular hemorrhage Subarachnoid hemorrhage Subdural hemorrhage Epidural hemorrhage	Overall Diagnostic Performance: Accuracy: 93.0% Sensitivity: 87.2% Specificity: 93.9% F1 Score: 0.78 Positive Predictive Value (PPV): 70.5% Negative Predictive Value (NPV): 97.8% Subtype Detection Rates: Intraparenchymal hemorrhage: 90.4% Intraventricular hemorrhage: 97.1% Subarachnoid hemorrhage: 80.0% Subdural hemorrhage: 69.2% Epidural hemorrhage: 100%
Colasurdo 2023	Validation of an automated machine learning algorithm for the detection and analysis of cerebral aneurysms	Validation of an Automated Machine Learning Algorithm for the Detection and Analysis of Cerebral Aneurysms	Marco Colasurdo	Validate the performance of the Viz.ai Aneurysm convolutional neural network (CNN) for detecting and analyzing intracranial aneurysms (IAs) from CTA scans. pokemon	Aneurysms	Subtype of Disease: Unruptured intracranial aneurysms (≥3 mm and ≥4 mm)											Performance Metrics (Viz.ai Aneurysm CNN): Overall Test Set Performance (n = 400): Sensitivity: 81.7% (95% CI: 75–87) Specificity: 94.2% (95% CI: 90–97) Positive Predictive Value (PPV): 92.7% (95% CI: 88–96) Accuracy: 88.3% (95% CI: 85–91) Subgroup Analysis (Aneurysms ≥ 3 mm): Sensitivity: 89.4% (95% CI: 83–94) Specificity: 94.2% (95% CI: 90–97) PPV: 91.3% (95% CI: 85–95) Accuracy: 92.2% (95% CI:…
Ou 2022	A deep learning–based automatic system for intracranial aneurysms diagnosis on three-dimensional digital subtraction angiographic images	A deep learning–based automatic system for intracranial aneurysms diagnosis on three‐dimensional digital subtraction angiographic images	Chubin Ou	To develop a fully automated deep learning-based system for detecting, measuring morphology, and classifying the location of intracranial aneurysms (IAs) from three-dimensional digital subtraction angiography (DSA) images.	Aneurysms												Aneurysm Detection (CADA Test Set): Dice: 0.8316 ± 0.1932 Sensitivity: 80.06% Precision: 86.82% IoU: 73.87% F2 Score (Competition Metric): 0.946 (outperformed the first-place team in CADA) Morphology Measurement Error (CADA Test Set): Size error: 8.0% ± 6.2% Sac height error: 10.6% ± 8.4% Neck width error: 9.6% ± 8.1% Aspect ratio error: 14.8% ± 13.2% Location Classification Accuracy: 100% (CADA …
Eldaya 2022	Performance of Automated RAPID Intracranial Hemorrhage Detection in Real-World Practice: A Single-Institution Experience	Performance of Automated RAPID Intracranial Hemorrhage Detection in Real-World Practice: A Single-Institution Experience	Rami W. Eldaya	To evaluate the real-world performance of the RAPID ICH software in detecting intracranial hemorrhage (ICH) on noncontrast head CT (NCCT) scans in patients presenting with acute neurological symptoms. The study aimed to measure the accuracy, sensitivity, specificity, positive predictive value (PPV), and negative predictive value (NPV) of RAPID ICH compared to interpretations by neuroradiologists.	Other: ICH												Overall Performance of RAPID ICH: Sensitivity: 91.9% (95% CI: 78.1%–98.3%) Specificity: 84.4% (95% CI: 79.6%–88.6%) NPV: 98.7% (95% CI: 96.3%–99.6%) PPV: 44.7% (95% CI: 37.6%–52.1%) Accuracy: 85.3% (95% CI: 80.9%–89.1%) Performance of Neuroradiologist with RAPID ICH: Sensitivity: 91.9% Specificity: 99.6% NPV: 98.9% PPV: 97.1% Accuracy: 98.7%
Guo 2022	A Focus on the Role of DSC-PWI Dynamic Radiomics Features in Diagnosis and Outcome Prediction of Ischemic Stroke	A Focus on the Role of DSC-PWI Dynamic Radiomics Features in Diagnosis and Outcome Prediction of Ischemic Stroke	Yingwei Guo	To evaluate the performance of whole-brain dynamic radiomics features (DRF) derived from DSC-PWI (Dynamic Susceptibility Contrast Perfusion-Weighted Imaging) for ischemic stroke detection, neurological impairment assessment, and outcome prediction.	Stroke												Stroke Detection (AUC Results) Baseline (Ft-test, Group A): 0.731 Group B (Lasso + PCA): 0.899 Group C (PCA_Lasso): 0.742 Group D (Best Performance): 0.925 Improvement: 19.4% (from 0.731 to 0.925) NIHSS Assessment (AUC Results) Baseline (Ft-test, Group A): 0.652 Group B (Lasso + PCA): 0.835 Group C (PCA_Lasso): 0.645 Group D (Best Performance): 0.853 Improvement: 20.1% (from 0.652 to 0.853) Strok…
Yalçın 2022	Brain stroke classification and segmentation using encoder-decoder based deep convolutional neural networks	Brain stroke classification and segmentation using encoder-decoder based deep convolutional neural networks	Sercan Yalçın	To develop an optimized dimensional U-Net (D-UNet) deep learning model for classifying and segmenting brain strokes, differentiating between ischemic and hemorrhagic strokes using CT images. The model aims to enhance the precision and accuracy of stroke diagnosis and segmentation compared to existing CNN architectures.	Stroke	Ischemic stroke Hemorrhagic stroke											1) Stroke Classification Performance: Proposed Model (D-UNet): Precision: 99.0% Recall: 98.8% Accuracy: 98.9% ResDenseUNet: Precision: 98.8% Recall: 98.7% Accuracy: 98.8% U-Net: Precision: 98.7% Recall: 98.5% Accuracy: 98.6% ResNet50v2: Precision: 98.3% Recall: 98.0% Accuracy: 98.1% 2) Ischemia vs. Hemorrhage Classification: Proposed Model (D-UNet): Precision: 98.6% Recall: 98.5% Accuracy: 98.5% …
Cai 2022	DeepStroke: An efficient stroke screening framework for emergency rooms with multimodal adversarial deep learning	DeepStroke: An efficient stroke screening framework for emergency rooms with multimodal adversarial deep learning.	Tongan Cai	To develope a ML algorithm to assist stroke triage in ED through looking at subtle facial paralysis and speech disorders using video and audio data	Stroke												Performance Metrics (Cross-Validation Results): DeepStroke (Audio + Video): Accuracy (Raw): 72.40% Accuracy (Aligned to Triage): 71.40% Sensitivity (Raw): 88.05% Sensitivity (Aligned to Triage): 81.13% Specificity (Raw): 32.26% Specificity (Aligned to Triage): 45.16% AUC: 0.7163
Chen 2022	Automatic detection of stroke lesion from diffusion-weighted imaging via the improved YOLOv5	Automatic detection of stroke lesion from diffusion-weighted imaging via the improved YOLOv5	Shannan Chen	Develop and validate an enhanced YOLOv5 model (TE-YOLOv5) to detect stroke lesions from diffusion-weighted imaging (DWI) with a focus on identifying small lesions with fuzzy boundaries.	Stroke	Subtype of Disease: 314 ischemic stroke cases (144 left, 130 right, 40 bilateral) 5 hemorrhagic stroke cases (4 left, 1 right)											Performance Metrics (TE-YOLOv5): Model Performance (Comparison): YOLOv5-S: Precision: 79.94% ± 2.46% Recall: 72.88% ± 2.82% mAP@0.5: 77.88% mAP@0.5:0.95: 40.34% YOLOv5-L: Precision: 79.58% ± 2.42% Recall: 74.44% ± 2.66% mAP@0.5: 79.02% mAP@0.5:0.95: 42.18% TE-YOLOv5-S: Precision: 80.28% ± 2.92% Recall: 75.80% ± 0.90% mAP@0.5: 79.86% mAP@0.5:0.95: 41.62% TE-YOLOv5-L: Precision: 81.58% ± 3.12% Reca…
Nijiati 2022	A symmetric prior knowledge based deep learning model for intracerebral hemorrhage lesion segmentation	A Symmetric Prior Knowledge-Based Deep Learning Model for Intracerebral Hemorrhage Lesion Segmentation	Mayidili Nijiati	To develop and validate Sym-TransNet, a symmetric prior knowledge-based deep learning model for segmenting intracerebral hemorrhage (ICH) lesions from CT images, improving diagnostic accuracy and reducing the workload of clinicians.	Other: Haemorrhage	Intraparenchymal Hemorrhage (IPH) Intraventricular Hemorrhage (IVH) Extradural Hemorrhage (EDH) Subdural Hemorrhage (SDH) Subarachnoid Hemorrhage (SAH)											Overall Segmentation Performance (ICH Lesions): DICE Coefficient: 0.716 ± 0.031 Subtype-Specific DICE Scores: IPH: 0.784 ± 0.039 IVH: 0.680 ± 0.049 EDH: 0.359 ± 0.186 SDH: 0.534 ± 0.455 SAH: 0.337 ± 0.044 Diagnostic Accuracy (ICH Detection on 400 CT Scans): Accuracy: 91.25% Sensitivity: 98.50% Specificity: 84.00%
Desai 2022	Word2vec Word Embedding-Based Artificial Intelligence Model in the Triage of Patients with Suspected Diagnosis of Major Ischemic Stroke: A Feasibility Study	Word2vec Word Embedding-Based Artificial Intelligence Model in the Triage of Patients with Suspected Diagnosis of Major Ischemic Stroke: A Feasibility Study	Antonio Desai	To evaluate the feasibility of implementing a word2vec word embedding-based AI model to reduce false negatives during the triage of patients with suspected major ischemic stroke (MIS) in the emergency department (ED).	Stroke												Performance Metrics Metrics used: F1-score Precision Recall Area Under the Curve (AUC) Results: Overall Performance: Recall: 83.9% AUC: 93.1% Performance across triage codes: Red (high priority): Precision 0.987, Recall 83.4% Yellow (medium priority): Precision 0.995, Recall 86.4% Green (low priority): Precision 0.999, Recall 61.3%
Matsoukas 2023	AI software detection of large vessel occlusion stroke on CT angiography: a real-world prospective diagnostic test accuracy study	AI software detection of large vessel occlusion stroke on CT angiography: a real-world prospective diagnostic test accuracy study	Stavros Matsoukas	To evaluate the diagnostic accuracy of AI software (Viz LVO) for detecting large vessel occlusion (LVO) stroke on CT angiography in a real-world, multihospital setting.	Stroke	Occlusions in the intracranial circulation, specifically: Internal Carotid Artery Terminus (ICA-T) Middle Cerebral Artery (M1 and M2 segments)											Detection Rates by Occlusion Type: ICA-T: 100% (12/12) M1: 93% (64/69) M2: 49% (30/61) Proximal vs Mid/Distal M2 Detection: Proximal M2: 58% Mid/Distal M2: 28% Overall Accuracy Metrics (ICA-T and M1): Sensitivity: 93.8% Specificity: 91.1% Positive Predictive Value (PPV): 34.4% Negative Predictive Value (NPV): 99.7% Accuracy: 91.2% AUC: 0.95 Overall Accuracy Metrics (ICA-T, M1, M2): Sensitivity: 7…
Claux 2023	Dense, deep learning-based intracranial aneurysm detection on TOF MRI using two-stage regularized U-Net	Dense, deep learning-based intracranial aneurysm detection on TOF MRI using two-stage regularized U-Net	Frédéric Claux	Develop and validate a deep learning model based on a two-stage U-Net architecture to automate segmentation and detection of intracranial aneurysms from 3D time-of-flight magnetic resonance angiography (TOF-MRA).	Aneurysms	Subtype of Disease: Saccular aneurysms											Performance Metrics (Two-Stage U-Net): Overall Test Set Performance: Sensitivity: 78% (21/27; 95% CI: 62–94) Positive Predictive Value (PPV): 62% (21/34; 95% CI: 46–78) False Positives per Case (FPs/case): 0.52 Performance by Aneurysm Size: ≤ 4 mm: 70% (7/10) 4–7 mm: 80% (4/5) ≥ 7 mm: 83% (10/12) Performance by Location: Internal Carotid Artery (ICA): 60% (3/5) Middle Cerebral Artery (MCA): 73% (…
Yedavalli 2023	Performance of RAPID noncontrast CT stroke platform in large vessel occlusion and intracranial hemorrhage detection	Performance of RAPID noncontrast CT stroke platform in large vessel occlusion and intracranial hemorrhage detection	Vivek Yedavalli	To evaluate the performance of the RAPID NCCT Stroke platform (iSchemaView) for detecting large vessel occlusions (LVO) and intracranial hemorrhage (ICH) using noncontrast CT (NCCT). The study compares the sensitivity and specificity of the AI platform to general radiologists (GR) and neuroradiologists (NR).	Stroke; Other: Haemorrhage	Large vessel occlusion (LVO) Hyperdense vessel sign (HVS) Various types of intracranial hemorrhage (e.g., subdural, epidural, subarachnoid, intraparenchymal)											ICH Detection (RAPID NCCT): Sensitivity: 96.2% Specificity: 99.5% LVO Detection (RAPID NCCT): Sensitivity: 63.5% Specificity: 95.1% Comparison with Radiologists (LVO Detection): RAPID NCCT Sensitivity: 63.5% General Radiologists: 40.9% (p = 0.001) Neuroradiologists: 51% (p = 0.056)
Chen 2023	Automated unruptured cerebral aneurysms detection in TOF MR angiography images using dual-channel SE-3D UNet: a multi-center research	Automated unruptured cerebral aneurysms detection in TOF MR angiography images using dual-channel SE-3D UNet: a multi-center research	Geng Chen	Develop and validate a deep learning model (dual-channel SE-3D UNet) to improve the accuracy and efficiency of detecting unruptured cerebral aneurysms from TOF MR angiography (TOF-MRA) images, while minimizing false positives.	Aneurysms	Subtype of Disease: Aneurysms in ACA, ICA, MCA, BA, and other arteries											Performance Metrics (Dual-Channel SE-3D UNet): External Test Set (123 Cases): Patient-Level Sensitivity: 82.46% Lesion-Level Sensitivity: 73.85% False Positives per Case (FPs/case): 0.88 Positive Predictive Value (PPV): 46.53% Negative Predictive Value (NPV): 54.55% Comparison with Basic 3D U-Net: Dual-Channel SE-3D UNet: Patient-Level Sensitivity: 82.46% Lesion-Level Sensitivity: 73.85% False Po…
Yang 2023	Deep Learning Algorithm Enables Cerebral Venous Thrombosis Detection With Routine Brain Magnetic Resonance Imaging	Deep Learning Algorithm Enables Cerebral Venous Thrombosis Detection With Routine Brain Magnetic Resonance Imaging	Xiaoxu Yang	To develop and evaluate a DL algorithm for detecting cerebral venous thrombosis (CVT) using routine brain MRI (T1-weighted, T2-weighted, and FLAIR). The goal is to enhance diagnostic accuracy compared to radiologists and improve CVT detection rates in clinical practice.	Other: Cerebral venous thrombosis (CVT)												Multisequence Multitask DL (MSMT-DL) Performance (Per-patient): AUC: 0.96 (95% CI: 0.92–0.99) Sensitivity: 96% (48/50) Specificity: 88% (44/50) Multisequence Multitask DL (Per-segment): Sensitivity: 88% (129/146) Specificity: 80% (521/654) Comparison with Radiologists: Radiologists’ Sensitivity: 72%–78% (per-patient) Radiologists’ Specificity: 80%–100% MSMT-DL showed significantly higher sensitiv…
Dai 2020	Deep learning for automated cerebral aneurysm detection on computed tomography images	Deep learning for automated cerebral aneurysm detection on computed tomography images	Xilei Dai	Develop and evaluate a deep learning model (faster R-CNN) for the automatic detection of cerebral aneurysms from CT angiography (CTA) images obtained from multiple centers and different machines.	Aneurysms	Unruptured intracranial aneurysms											Performance Metrics (Faster R-CNN Model): Overall Test Set Performance (n = 103 cases, 122 aneurysms): Sensitivity: 91.8% False Positives per Case (FPs/case): 8.9 ± 5.3 Subgroup Analysis (Aneurysm Size): ≤3 mm: Sensitivity: 76.7% 3–5 mm: Sensitivity: 95.5% 5–7 mm: Sensitivity: 100% >7 mm: Sensitivity: 96.3% Subgroup Analysis (Aneurysm Location): Internal Carotid Artery (ICA): 88.6% Middle Cerebra…
Wang 2023	Detection of Intracranial Aneurysms Using Multiphase CT Angiography with a Deep Learning Model	Detection of Intracranial Aneurysms Using Multiphase CT Angiography with a Deep Learning Model	Jinglu Wang	To evaluate the effectiveness of a multiphase fusion deep learning model with automatic phase selection for detecting intracranial aneurysms (IA) from CT angiography (CTA) images. The study aimed to compare the sensitivity and diagnostic accuracy of multiphase versus single-phase analysis.	Aneurysms	Saccular aneurysms Fusiform aneurysms											Internal Validation (Single-phase): Sensitivity: 89.2% Precision: 61.6% Internal Validation (Multiphase): Sensitivity: 94.2% Precision: 63.2% p-value: 0.008 (significant improvement over single-phase) Test Set (Single-phase): Sensitivity: 92.5% Precision: 62.8% Test Set (Multiphase): Sensitivity: 97.0% Precision: 64.9% p-value: 0.014 Independent Validation Set (Multiphase): Sensitivity: 95.7% Pre…
Hibi 2023	Automated screening of computed tomography using weakly supervised anomaly detection	Automated screening of computed tomography using weakly supervised anomaly detection	Atsuhiro Hibi	To develop a weakly supervised anomaly detection (WSAD) algorithm for screening CT scans to identify anomalies with reduced annotation workload while maintaining high sensitivity compared to supervised learning methods.	Stroke	brain hemorrhage											Brain Hemorrhage Dataset (Slice-Level): AUC: 0.89 Sensitivity: 0.85 Specificity: 0.78 Accuracy: 0.79 Brain Hemorrhage Dataset (Scan-Level): AUC: 0.92 Sensitivity: 0.96 Specificity: 0.49 Accuracy: 0.67 Annotation Reduction Brain Hemorrhage Dataset: 97.1% reduction in annotations compared to slice-level supervised learning
Hu 2023	A framework for intracranial aneurysm detection and rupture analysis on DSA	A framework for intracranial aneurysm detection and rupture analysis on DSA	Tao Hu	To develop and evaluate a detection framework that leverages digital subtraction angiography (DSA) for the identification and rupture analysis of intracranial aneurysms, using image processing techniques and machine learning.	Aneurysms	Intracranial aneurysms (ruptured and unruptured)											Aneurysm Detection: Precision: 93.7% Recall: 94.5% F1-score: 94.1% Rupture Prediction (Proposed Model – ITPSF Features): AUC: 0.982 (95% CI: 0.938–0.999) Accuracy: 96.1% Sensitivity: 94.4% Specificity: 97.5% Comparison Models: ITF (Intensity + Texture Features): AUC: 0.937, Accuracy: 90.8% ITPF (Intensity + Texture + Perfusion Features): AUC: 0.967, Accuracy: 94.7% ITSF (Intensity + Texture + Seq…
DeToledo 2024	Use of Artificial Intelligence Software to Detect Intracranial Aneurysms: A Comprehensive Stroke Center Experience	Use of Artificial Intelligence Software to Detect Intracranial Aneurysms: A Comprehensive Stroke Center Experience	Otavio F. De Toledo	To evaluate the variability in aneurysm detection and assess the potential of AI software (Viz ANEURYSM) as a screening tool by comparing it with conventional CTA images interpreted by neuroradiologists.	Aneurysms	Intracranial aneurysms (unruptured saccular aneurysms)											Results: Overall Performance: Sensitivity: 36% Specificity: 97.6% PPV: 48% NPV: 96.2% Cohen’s kappa: 0.3854 (fair agreement) For aneurysms ≥ 4 mm: Sensitivity: 100% Specificity: 100% PPV: 100% NPV: 100% Mismatch Cases: 45 cases of discrepancy between AI and radiologists AI detected 7 aneurysms missed by radiologists (confirmed by neurosurgeon) Radiologists found 28 aneurysms not flagged by AI (17…
ElRefaee 2024	Machine learning in action: Revolutionizing intracranial hematoma detection and patient transport decision-making	Machine learning in action: Revolutionizing intracranial hematoma detection and patient transport decision-making	Ehab El Refaee	To develop and evaluate an artificial intelligence (AI)-based diagnostic tool for detecting intracranial hematomas from CT scans, enabling early detection and automatic initiation of a management cascade for patient transfer, diagnostics, and emergency intervention in high-flow hospitals.	Other: Intracranial hematomas (subdural, extradural, intraparenchymal, and intraventricular hemorrhages)												CQ500 test set: Sensitivity: 94% Mean dice score: 0.83 Excellent detection: 76% Poor detection: 6% Moderate false positives: 12% Local dataset: Sensitivity: 93% Excellent detection: 70% Poor detection: 7% Major false positives: 11%
Feng 2023	Automatic differentiation of ruptured and unruptured intracranial aneurysms on computed tomography angiography based on deep learning and radiomics	Automatic differentiation of ruptured and unruptured intracranial aneurysms on computed tomography angiography based on deep learning and radiomics	Junbang Feng	To develop and validate deep learning and radiomics-based models for automatic detection, segmentation, and classification of ruptured and unruptured intracranial aneurysms (IAs) using computed tomography angiography (CTA).	Aneurysms												Results: Training set AUCs: SVM: 0.86 RF: 0.85 MLP: 0.90 External test set AUCs: SVM: 0.85 RF: 0.88 MLP: 0.86
Yeo 2023	Evaluation of techniques to improve a deep learning algorithm for the automatic detection of intracranial haemorrhage on CT head imaging	Evaluation of techniques to improve a deep learning algorithm for the automatic detection of intracranial haemorrhage on CT head imaging	Melissa Yeo	To evaluate the performance of a deep learning (DL) model for the automatic detection of intracranial haemorrhage (ICH) and its subtypes on non-contrast CT (NCCT) head studies and to assess the effects of preprocessing techniques and model architecture improvements on detection accuracy.	Other: Intracranial haemorrhage (ICH)	Extradural haemorrhage (EDH) Subdural haemorrhage (SDH) Subarachnoid haemorrhage (SAH) Intraventricular haemorrhage (IVH) Intracerebral haemorrhage (ICH)											Baseline CNN Model: AUC-ROC: 0.854 mAP (microaveraged precision): 0.77 CNN with Image Windowing: AUC-ROC: 0.966 (p = 3.91 × 10−12) mAP: 0.93 CNN with Slice Concatenation: AUC-ROC: 0.97 mAP: 0.92 Ensemble CNN (CNNens): AUC-ROC: 0.97 mAP: 0.92 CNN-RNN Model: AUC-ROC: 0.966 mAP: 0.93 Test Set Performance (CQ500, CNNens-RNN): AUC-ROC for ICH: 0.966 AUC-ROC for EDH: 0.971 AUC-ROC for IVH: 0.983 AUC-RO…
Neves 2023	External Validation of an Artificial Intelligence Device for Intracranial Hemorrhage Detection	External Validation of an Artificial Intelligence Device for Intracranial Hemorrhage Detection	Gabriel Neves	To validate the performance of the Caire ICH vR1, an artificial intelligence (AI) device designed to detect intracranial hemorrhage (ICH) and its subtypes from noncontrast computed tomography (NCCT) scans.	Other: Haemohrrage	Epidural Hemorrhage (EDH) Subdural Hemorrhage (SDH) Subarachnoid Hemorrhage (SAH) Intraparenchymal Hemorrhage (IPH)											Overall Model Performance (ICH Detection): Accuracy: 98.05% (95% CI: 96.44% – 99.06%) Sensitivity: 97.52% (95% CI: 95.50% – 98.81%) Specificity: 100% (95% CI: 96.67% – 100.00%) Positive Predictive Value (PPV, prevalence adjusted): 100.00% Negative Predictive Value (NPV, prevalence adjusted): 99.94% (95% CI: 99.90% – 99.97%) Subtype-Specific Performance: 1) Epidural Hemorrhage (EDH): Detection Sen…
Oura 2024	The montage method improves the classification of suspected acute ischemic stroke using the convolution neural network and brain MRI	The Montage Method Improves the Classification of Suspected Acute Ischemic Stroke Using the Convolution Neural Network and Brain MRI	Daisuke Oura	To evaluate the effectiveness of the montage method, which combines multiple MRI sequences (DWI, FLAIR, ASL, ADC) into a single image for classifying acute ischemic stroke (AIS) using (CNN), and to compare it against the pseudo-color map (pCM) method.	Stroke	Cerebral infarction with mechanical thrombectomy Cerebral infarction with conservative treatment Intracerebral hemorrhage (ICH) Other diseases (including TIA, epilepsy, subarachnoid hemorrhage)											Overall Accuracy: pCM: 54% ± 5% 3-Image Montage: 74% ± 3% 4-Image Montage: 80% ± 2% AUC (Area Under the Curve): pCM: 0.76 ± 0.01 3-Image Montage: 0.91 ± 0.01 4-Image Montage: 0.94 ± 0.01 Sensitivity (4-Image Montage): ICH: 81% Infarction (Conservative): 81% Infarction (Thrombectomy): 69% Other Diseases: 100% Specificity (4-Image Montage): ICH: 79% Infarction (Conservative): 79% Infarction (Thromb…
Joo 2020	A deep learning algorithm may automate intracranial aneurysm detection on MR angiography with high diagnostic performance	A deep learning algorithm may automate intracranial aneurysm detection on MR angiography with high diagnostic performance	Bio Joo	To develop and evaluate a deep learning algorithm for automated detection and localization of intracranial aneurysms on time-of-flight MR angiography (TOF MRA) and assess its diagnostic performance through internal and external validation.	Aneurysms												Results (Internal Test Set): Sensitivity: 87.1% (128/147) PPV: 92.8% (128/138) Specificity: 92.0% (46/50) Results (External Test Set): Sensitivity: 85.7% (54/63) PPV: 91.5% (54/59) Specificity: 98.0% (49/50) Detection by Aneurysm Size (Internal Test Set): ≤ 3 mm: 84.3% (59/70) 3–5 mm: 88.5% (46/52) 5 mm: 92.0% (23/25)
García-García 2024	A Fully Automated Pipeline Using Swin Transformers for Deep Learning-Based Blood Segmentation on Head Computed Tomography Scans After Aneurysmal Subarachnoid Hemorrhage	A Fully Automated Pipeline Using Swin Transformers for Deep Learning-Based Blood Segmentation on Head Computed Tomography Scans After Aneurysmal Subarachnoid Hemorrhage	Sergio García-García	To develop and validate an AI-driven, fully automated blood segmentation tool for aneurysmal subarachnoid hemorrhage (aSAH) patients using non-contrast computed tomography (NCCT) scans, leveraging a Swin-UNETR transformer-based architecture.	Other: Aneurysmal Subarachnoid Hemorrhage (aSAH)												Validation cohort: Dice score: 0.830 ± 0.081 IoU: 0.755 ± 0.083 VSI: 0.752 ± 0.182 Sensitivity: 0.723 ± 0.204 Specificity: 0.997 ± 0.003 Test cohort: Dice score: 0.873 ± 0.097 IoU: 0.810 ± 0.092 VSI: 0.840 ± 0.131 Sensitivity: 0.821 ± 0.217 Specificity: 0.996 ± 0.004 External test cohort: Dice score: 0.738 ± 0.096 IoU: 0.595 ± 0.133 VSI: 0.799 ± 0.156 Sensitivity: 0.855 ± 0.117 Specificity: 0.997…
Li 2024	Deep learning-based platform performs high detection sensitivity of intracranial aneurysms in 3D brain TOF-MRA: An external clinical validation study	Deep learning-based platform performs high detection sensitivity of intracranial aneurysms in 3D brain TOF-MRA: An external clinical validation study	Yuanyuan Li	To evaluate the diagnostic efficacy of a deep learning-based artificial intelligence (AI) platform for automated detection of intracranial aneurysms in time-of-flight (TOF) magnetic resonance angiography (MRA).	Aneurysms	Unruptured intracranial aneurysms detected on TOF-MRA											AI Platform Performance: Sensitivity (SE): 91.63% Specificity (SP): 92.20% Accuracy (ACC): 91.96% Balanced Accuracy (Balanced ACC): 91.92% Area Under Curve (AUC): 0.96 F1 Score: 90.57% Brier Score: 0.08 Net Benefit: 86.96% Radiologists’ Performance with AI Assistance: Mean Sensitivity increase: +11.40% Mean Specificity increase: +1.86% Mean Accuracy increase: +5.88%
Kim 2024	Assessment of Deep Learning-Based Triage Application for Acute Ischemic Stroke on Brain MRI in the ER	Assessment of Deep Learning-Based Triage Application for Acute Ischemic Stroke on Brain MRI in the ER	Jimin Kim, MD	To evaluate the performance of a deep learning application (DLA) in detecting acute ischemic stroke (AIS) from brain MRI scans in the emergency room (ER) setting, and to assess the impact of including T2-weighted imaging (T2WI) on its diagnostic accuracy and processing time.	Stroke												Overall Performance (All Patients): Sensitivity: 90% Specificity: 89% Accuracy: 89% AUROC: 0.95 Processing time: 24 ± 7 seconds Subgroup Analysis with T2WI (71 patients): Sensitivity: 89% Specificity: 84% Accuracy: 83% AUROC: 0.88 Processing time with T2WI: 48 ± 6 seconds Processing time without T2WI: 34 ± 1 seconds p < 0.001 (longer processing time with T2WI)
Won 2024	Real-world application of a 3D deep learning model for detecting and localizing cerebral microbleeds	Real-world application of a 3D deep learning model for detecting and localizing cerebral microbleeds	So Yeon Won	To validate the performance of a 3D deep learning model for detecting and localizing cerebral microbleeds (CMBs) in real-world settings and to compare the diagnostic accuracy of clinicians with and without AI assistance.	Other: Cerebral microbleeds (CMBs)	Lobar CMBs Deep CMBs Infratentorial CMBs											Sensitivity Per Lesion (Without AI): Reader 1: 0.905 (95% CI: 0.849–0.942) Reader 2: 0.621 (95% CI: 0.541–0.694) Reader 3: 0.871 (95% CI: 0.759–0.935) Sensitivity Per Lesion (With AI): Reader 1: 0.991 (95% CI: 0.930–0.999) Reader 2: 0.922 (95% CI: 0.881–0.905) Reader 3: 0.966 (95% CI: 0.928–0.984) False Positives Per Patient (Without AI): Reader 1: 0.364 Reader 2: 0.576 Reader 3: 0.121 False Posi…
Angkurawaranon 2023	A comparison of performance between a deep learning model with residents for localization and classification of intracranial hemorrhage	A comparison of performance between a deep learning model with residents for localization and classification of intracranial hemorrhage	Salita Angkurawaranon	To evaluate the performance of a DL model in detecting, localising and classifying intracranial hemorrhages	Aneurysms	Intraparenchymal Hemorrhage (IPH) Subdural Hemorrhage (SDH) Epidural Hemorrhage (EDH)	DeepMedic (3D CNN)	DEEPMEDIC overall performance: 0.82 DEEPMEDIC Subtypes Performance: SDH (Subdural Hemorrhage): 0.85 IPH (Intraparenchymal Hemorrhage): 0.83 EDH (Epidural Hemorrhage): 0.72 Radiology Residents: 0.74 ± 0.04 Non-Radiology Residents: 0.61 ± 0.08	DEEPMEDIC overall performance: 0.90 DEEPMEDIC Subtypes Performance: SDH (Subdural Hemorrhage): 0.82 IPH (Intraparenchymal Hemorrhage): 0.94 EDH (Epidural Hemorrhage): 0.93 Radiology Residents: 0.99 ± 0.01 Non-Radiology Residents: 0.99 ± 0.00	DEEPMEDIC overall performance: 0.89 DEEPMEDIC Subtypes Performance: SDH (Subdural Hemorrhage): 0.82 IPH (Intraparenchymal Hemorrhage): 0.93 EDH (Epidural Hemorrhage): 0.91 Radiology Residents: 0.96 Non-Radiology Residents: 0.94
You 2022	Protocol and Preliminary Results of the Establishment of Intracranial Aneurysm Database for Artificial Intelligence Application Based on CTA Images	Protocol and Preliminary Results of the Establishment of Intracranial Aneurysm Database for Artificial Intelligence Application Based on CTA Images	Wei You	To establish a multicenter intracranial aneurysm database based on CT images for the development and application of AI in automatic aneurysm detection, segmentation, and risk assessment.	Aneurysms	Small aneurysms (<3 mm) Medium aneurysms (3–7 mm) Large aneurysms (>7 mm)											Aneurysm Detection (3D-UNet): Recall: 96.4% False Positives per Case (FP/case): 2.01 Segmentation Performance (Dice Coefficient): Overall: 0.783 Small aneurysms (<3 mm): 0.635 Medium aneurysms (3–7 mm): 0.796 Large aneurysms (>7 mm): 0.868
Voter 2021	Diagnostic Accuracy and Failure Mode Analysis of a Deep Learning Algorithm for the Detection of Intracranial Hemorrhage	Diagnostic accuracy and failure mode analysis of a deep learning algorithm for the detection of intracranial hemorrhage	Andrew F. Voter	To evaluate the diagnostic accuracy and generalizability of the Aidoc artificial intelligence (AI) decision support system (DSS) for detecting intracranial hemorrhage (ICH) on non-contrast head CT scans. The study also aimed to identify failure modes and analyze factors contributing to misdiagnoses.	Other: Haemorrhage	Subdural hemorrhage (SDH) Subarachnoid hemorrhage (SAH) Intraparenchymal hemorrhage (IPH) Intraventricular hemorrhage (IVH)											Overall Diagnostic Accuracy of Aidoc: Sensitivity: 92.3% (95% CI: 88.9–94.8%) Specificity: 97.7% (95% CI: 97.2–98.2%) Positive Predictive Value (PPV): 81.3% (95% CI: 77.6–84.5%) Negative Predictive Value (NPV): 99.2% (95% CI: 98.8–99.4%) Neuroradiologist Performance: Sensitivity: 98.3% Specificity: 99.9% Error Breakdown (Aidoc): False positives: 74 (2.1%) False negatives: 27 (0.75%)
Shi 2020	A clinically applicable deep-learning model for detecting intracranial aneurysm in computed tomography angiography images	A clinically applicable deep-learning model for detecting intracranial aneurysm in computed tomography angiography images	Zhao Shi	To develop and validate a deep-learning model for detecting intracranial aneurysms (IAs) in computed tomography angiography (CTA) images, aiming to improve sensitivity and reduce the workload of radiologists in clinical settings.	Aneurysms												Internal test set: Patient-level sensitivity: 97.3% Lesion-level sensitivity: 95.6% Specificity: 74.7% Dice ratio: 0.75 FPs/case: 0.29 External validation (NBH cohort): Patient-level sensitivity: 84.6% Specificity: 80.2% Lesion-level sensitivity: 76.1% FPs/case: 0.27 AIS emergency department cohort: Specificity: 89.7% Patient-level sensitivity: 78.6% NPV: 99.0%
Nishi 2021	Artificial intelligence trained by deep learning can improve computed tomography diagnosis of nontraumatic subarachnoid hemorrhage by nonspecialists	Artificial Intelligence Trained by Deep Learning Can Improve Computed Tomography Diagnosis of Nontraumatic Subarachnoid Hemorrhage by Nonspecialists	Toru Nishi	To develop and validate an AI system using deep learning to detect nontraumatic subarachnoid hemorrhage (SAH) in noncontrast computed tomography (NCCT) scans and evaluate its ability to improve diagnostic accuracy among nonspecialists.	Other: Subarachnoid Hemorrhage (SAH)	Nontraumatic subarachnoid hemorrhage											AI System Performance (Patient-based analysis): Sensitivity: 0.99 Specificity: 0.92 Accuracy: 0.95 Precision: 0.90 F-measure: 0.94 MCC: 0.90 AUC (ROC Curve): 0.99 Slice-based Analysis (AI System): Sensitivity: 0.89 Specificity: 0.98 AUC: 0.94 Nonspecialists Performance (Improved with AI Support): Sensitivity: 0.99 Specificity: 0.96 Accuracy: 0.97 Precision: 0.95 F-measure: 0.96 MCC: 0.94
