# Supplementary material for: The role of artificial intelligence in diagnostic neurosurgery: a systematic review
Source: Neurosurg Rev. 2025 Apr 28;48(1):393. doi: 10.1007/s10143-025-03512-2 (PMC12037648; doi:10.1007/s10143-025-03512-2)
Supplement: Supplementary file 3 — Supplementary file3 (CSV 62 KB) [file 10143_2025_3512_MOESM3_ESM.csv]

Covidence #	Study ID	Title	Reviewer Name	Title of paper	First author	Country in which the study conducted	Aim of study	Study design	Name and model of AI/s used	Architecture (eg. For NN's describe the layers or frameworks)	Training technique (eg. supervised, unsupervised, transfer learning)	Where was the data from ? (eg. registry, hospital database, public dataset)	Training Set Number	Testing Set Number	Timeframe in which the data was collected	The diseases that the AI detected	Subtype of disease (eg. Glioblastoma, meningioma, PCA strokes vs ACA strokes)	Type of Dataset used in Detection	Name of first AI model	Results of AI model 1:	Brain cancer Sensitivity	Brain cancer Specificity	Brain cancer Accuracy	Brain cancer AUC	Brain cancer True positives	Brain cancer False positives	Brain cancer True negatives	Brain cancer False negatives	Aneurysms Sensitivity	Aneurysms Specificity	Aneurysms Accuracy	Aneurysms AUC	Aneurysms True positives	Aneurysms False positives	Aneurysms True negatives	Aneurysms False negatives	Stroke Sensitivity	Stroke Specificity	Stroke Accuracy	Stroke AUC	Stroke True positives	Stroke False positives	Stroke True negatives	Stroke False negatives	Parkinson's Sensitivity	Parkinson's Specificity	Parkinson's Accuracy	Parkinson's AUC	Parkinson's True positives
262	Geng 2021	Deep learning for robust detection of interictal epileptiform discharges	Consensus	Deep learning for robust detection of interictal epileptiform discharges	David Geng	United States	To develop and validate a deep learning approach, IEDnet, utilizing long short-term memory (LSTM) networks and auxiliary classifier generative adversarial networks (AC-GAN), for the robust detection of interictal epileptiform discharges (IEDs) from intracranial EEG (iEEG) recordings, aiming to improve seizure monitoring and neurostimulation.		Name and model of AI/s used: IEDnet (LSTM network), Auxiliary Classifier Generative Adversarial Network (AC-GAN)	IEDnet: LSTM-based model with GRU layers for spike detection AC-GAN: Consists of generator and discriminator, both based on LSTM networks, for synthetic spike augmentation	Supervised learning Cross-validation: Leave-one-patient-out and cross-institutional validation Augmented training with synthetic spikes from AC-GAN	Dataset 1: Public iEEG dataset (7 patients, 4034 spikes) Dataset 2: Institutional iEEG recordings (5 patients, 2078 spikes) from the University of Miami	80% of dataset for training (Dataset 1: 6 patients; Dataset 2: 4 patients)	Leave-one-patient-out testing (1 patient at a time from both datasets)	Dataset 1 (public dataset, no timeframe provided) Dataset 2 (2014–2018)	Epilepsy		Other: Intracranial EEG (iEEG) recordings
2147	Song 2022	Differential diagnosis between Parkinson's disease and atypical parkinsonism based on gait and postural instability: Artificial intelligence using an enhanced weight voting ensemble model	Consensus	Differential diagnosis between Parkinson’s disease and atypical parkinsonism based on gait and postural instability: Artificial intelligence using an enhanced weight voting ensemble model	Joomee Song	Other: South Korea (Samsung Medical Center, Sungkyunkwan University)	To develop an AI-based diagnostic model utilizing gait and postural instability data to differentiate Parkinson’s disease (PD), cerebellar ataxia, and progressive supranuclear palsy Richardson syndrome (PSP-RS) using an enhanced weight voting ensemble (EWVE) method.		Enhanced Weight Voting Ensemble (EWVE)	Gated Recurrent Units (GRUs) for gait analysis Deep Neural Network (DNN) for postural instability (Pedoscan) analysis Ensemble integration of GRUs and DNN outputs using EWVE	Stratified 4-fold cross-validation (80% of data) Hold-out validation (20% of data)	Gait and postural instability data from the Neurology Department of Samsung Medical Center (2019–2020)	80% of 1467 analyses (approx. 1173 cases)	20% of 1467 analyses (approx. 294 cases)	January 2019 – December 2020	Parkinson's; Other: Progressive supranuclear palsy Richardson syndrome (PSP-RS) Cerebellar ataxia (including MSA-C and hereditary/sporadic ataxia)	Target Diseases: Parkinson’s disease (PD) Progressive supranuclear palsy Richardson syndrome (PSP-RS) Cerebellar ataxia (including MSA-C and hereditary/sporadic ataxia) Subtype of Diseases: Multiple System Atrophy with cerebellar type (MSA-C) Hereditary ataxia Sporadic adult-onset ataxia (SAOA)	Other: GaitRite system (gait analysis) DIERS Pedoscan system (postural instability analysis)
2084	Fujita 2022	Development of an artificial intelligence-based diagnostic model for Alzheimer's disease	Consensus	Development of an artificial intelligence‐based diagnostic model for Alzheimer's disease	Kazuki Fujita	Other: Japan (Saitama Neuropsychiatric Institute and Chichibu City Otaki National Health Insurance Clinic)	To develop and evaluate an AI-based diagnostic model for Alzheimer's disease (AD) to assist nonspecialists in accurately diagnosing AD using simple clinical data, thereby reducing misdiagnosis and improving resource utilization in primary care settings.	Diagnostic test accuracy study	Name and model of AI/s used: eXtreme Gradient Boosting (XGB) framework using Prediction One (Sony Network Communications, Inc.)	Architecture: Gradient boosting machine learning model for classification	Supervised learning Fivefold cross-validation Automated preprocessing and hyperparameter tuning	Saitama Neuropsychiatric Institute memory clinic (Japan)	Training Set Number 6000 cases	Testing Set Number 1932 cases	April 2009 – March 2021	Dementia	AD	Other: Clinical data including age, sex, cognitive test scores (MMSE and HDS-R), voxel-based specific regional analysis system for Alzheimer's disease (VSRAD) scores, and educational level
2067	Sun 2022	Use of deep learning-based radiomics to differentiate Parkinson’s disease patients from normal controls: a study based on [18F]FDG PET imaging	Consensus	Use of deep learning-based radiomics to differentiate Parkinson’s disease patients from normal controls: a study based on [18F]FDG PET imaging	Xiaoming Sun	Other: China	To develop a deep learning-based radiomics (DLR) model using [18F]FDG PET images to differentiate Parkinson’s disease (PD) patients from normal controls (NC), with the goal of improving diagnostic accuracy and early detection of PD.		Deep learning radiomics (DLR) model with ResNet34 and Support Vector Machine (SVM) classifier	Convolutional Neural Network (CNN) based feature encoder with SVM for classification	Fivefold cross-validation and external validation on an independent dataset	Huashan Hospital (Shanghai, China) Wuxi 904 Hospital (Jiangsu, China)	255 normal controls (NC) 103 PD patients (Huashan cohort)	26 NCs 22 PD patients (Wuxi cohort)		Parkinson's	Early-stage PD (H&Y score of 1) Late-stage PD (H&Y score 2-5)	Other: [18F]FDG PET imaging
2059	Hindsholm 2022	Assessment of Artificial Intelligence Automatic Multiple Sclerosis Lesion Delineation Tool for Clinical Use	Consensus	Assessment of Artificial Intelligence Automatic Multiple Sclerosis Lesion Delineation Tool for Clinical Use	Amalie Monberg Hindsholm	Other: Denmark (Rigshospitalet, University of Copenhagen)	To implement and validate an existing convolutional neural network (CNN)-based algorithm for automatic delineation of white matter lesions in patients with multiple sclerosis (MS) using MRI, and assess its clinical utility on a local dataset.		U-Net (adapted from Li et al., MICCAI White Matter Hyperintensity Challenge)	U-Net with four down-sampling and four up-sampling blocks Skip connections between paths Additional dropout layers and three-channel input (neighboring slices included)	Supervised learning Transfer learning from the original model (pretrained on MICCAI data) Retrained on local dataset (93 MS patients, 3040 lesions) Adam optimizer, 1000 epochs	Rigshospitalet, University of Copenhagen Patients from two clinical studies (RS1 and RS2) and retrospective MS evaluations	73 patients (RS1 + RS2)	10 patients (RS1) for quantitative evaluation 53 patients (retrospective clinical dataset) for qualitative evaluation	June 2011 – May 2019	Other: MS		MRI
2030	Nakajima 2022	Diagnosis of Parkinson syndrome and Lewy-body disease using 123I-ioflupane images and a model with image features based on machine learning	Consensus	Diagnosis of Parkinson Syndrome and Lewy-body Disease Using 123I-Ioflupane Images and a Model with Image Features Based on Machine Learning	Kenichi Nakajima	Other: Japan	To develop and validate a machine learning (ML)-based model using 123I-ioflupane SPECT images for diagnosing Parkinson syndrome (PS), Parkinson disease (PD), and dementia with Lewy bodies (DLB). The study compares the performance of ML models with traditional region-of-interest (ROI)-based analysis methods.		Logistic Regression (LR) k-Nearest Neighbors (kNN) Gradient Boosted Trees (GBT)	Models classify image features, including high/low uptake, symmetry/asymmetry, and comma/dot-like profiles.	Supervised learning Fourfold cross-validation was performed for model training and validation.	Kanazawa University Hospital and a municipal medical center in Japan.	137 patients (PS/PD/DLB: 105, non-PS/PD/DLB: 32)	102 patients (PS/PD/DLB: 65, non-PS/PD/DLB: 37)	Retrospective analysis, timeframe not explicitly stated.	Parkinson's; Dementia	Parkinson Syndrome (PS) Parkinson Disease (PD) Dementia with Lewy Bodies (DLB)	Other: SPECT (123I-ioflupane)
1975	Deng 2023	Fully Connected Multi-Kernel Convolutional Neural Network Based on Alzheimer's Disease Diagnosis	Consensus	Fully Connected Multi-Kernel Convolutional Neural Network Based on Alzheimer’s Disease Diagnosis	Lan Deng	Other: China (University of Shanghai for Science and Technology)	To propose and evaluate a factorization machine combined neural network (FMCNN) that integrates multi-kernel convolutional neural networks (MCNN) and fully convolutional networks (FCN) for the diagnosis of Alzheimer's Disease (AD) and mild cognitive impairment (MCI) using diffusion tensor imaging (DTI) data.	Diagnostic test accuracy study	Factorization Machine Combined Neural Network (FMCNN) Multi-Kernel Convolutional Neural Network (MCNN) Convolutional Neural Network (CNN)	CNN: 6 convolutional layers and 2 fully connected layers MCNN: 1 multi-kernel layer and 2 fully connected layers (multi-kernel layer with 6 convolutional layers) FMCNN: 4 multi-kernel layers and 1 variable classification block (combines features from FCN and MCNN)	Training technique: Supervised learning (Adam optimizer)	Alzheimer's Disease Neuroimaging Initiative (ADNI)	330 individuals (from ADNI dataset)	83 individuals		Dementia	AD and mild cognitive impairment	Other: DTI
1870	Li 2023	Automatic diagnosis of Parkinson’s disease using artificial intelligence base on routine T1-weighted MRI	Consensus	Automatic Diagnosis of Parkinson’s Disease Using Artificial Intelligence Based on Routine T1-weighted MRI	Chang Li	Other: China	To develop and validate a deep learning and radiomics-based model to automatically diagnose Parkinson’s disease (PD) from healthy controls (HCs) using T1-weighted MRI.		Model Name: VB-Net (deep learning network) Machine Learning Models: Support Vector Machine (SVM), Stochastic Gradient Descent (SGD), Random Forest (RF), Quadratic Discriminant Analysis (QDA), and Decision Tree (DT).	VB-Net: A convolutional neural network evolved from U-Net, used for automatic brain segmentation into 109 regions. SVM performed best in final classification tasks.	Supervised learning Four-step feature dimensionality reduction and selection (relief and LASSO) Cross-validation (5-fold stratified cross-validation)	Parkinson’s Progression Marker Initiative (PPMI) database	246 patients (combining PD and HC)	63 patients		Parkinson's		MRI
1817	Shi 2023	Generative adversarial network constrained multiple loss autoencoder: A deep learning-based individual atrophy detection for Alzheimer's disease and mild cognitive impairment	Consensus	Generative adversarial network constrained multiple loss autoencoder: A deep learning-based individual atrophy detection for Alzheimer's disease and mild cognitive impairment	Rong Shi	Other: China and US	To develop a novel deep learning framework, the Generative Adversarial Network Constrained Multiple Loss Autoencoder (GANCMLAE), for identifying individual atrophy patterns in Alzheimer’s disease (AD) and mild cognitive impairment (MCI) using structural MRI data, with applications in precision medicine.		Generative Adversarial Network Constrained Multiple Loss Autoencoder (GANCMLAE)	Combination of autoencoders (AE) with GANs and multiple loss constraints to enhance	Supervised	Alzheimer’s Disease Neuroimaging Initiative (ADNI) cohort (USA) Xuanwu cohort (China)	412 normal controls (ADNI cohort)	300 normal controls (ADNI cohort, internal validation) 105 normal controls (Xuanwu cohort, external validation) 35 aMCI and 35 naMCI patients (Xuanwu cohort, dissimilarity validation)		Dementia	AD: Amnestic MCI (aMCI) Non-amnestic MCI (naMCI)	MRI
1790	Kaestner 2023	Convolutional Neural Network Algorithm to Determine Lateralization of Seizure Onset in Patients with Epilepsy: A Proof-of-Principle Study	Consensus	Convolutional Neural Network Algorithm to Determine Lateralization of Seizure Onset in Patients With Epilepsy: A Proof-of-Principle Study	Erik Kaestner, PhD	United States	To evaluate the performance of a convolutional neural network (CNN) in determining seizure lateralization in patients with temporal lobe epilepsy (TLE) using T1-weighted MRI scans. The goal is to assess whether CNNs can aid in detecting subtle brain abnormalities that contribute to seizure localization.		2.5D Convolutional Neural Network (CNN)	CNN with 3 convolutional layers followed by a fully connected softmax layer Incorporates coronal slices through the hippocampus Includes hippocampal volume as an input feature alongside imaging data	Supervised learning Train-test-validation split of 70%-15%-15% Leave-one-out cross-validation (LOOCV) Adam optimizer with early stopping after 15 epochs of no improvement	7 epilepsy surgery centers: University of California San Diego (UCSD) University of California San Francisco Medical University of South Carolina Emory University University of Bonn Rush University Cleveland Clinic	359 patients with drug-resistant unilateral TLE (200 left TLE, 159 right TLE)	55 patients per test run (cross-validation repeated 100 times)		Epilepsy	Temporal lobe epilepsy (TLE)	MRI
1787	Artusi 2023	Assessment of Axial Postural Abnormalities in Parkinsonism: Automatic Picture Analysis Software	Consensus	Assessment of Axial Postural Abnormalities which are associated with Parkinsonism: Automatic Picture Analysis Software	Carlo Alberto Artusi	Other: Italy	To develop A DNN called AutoPosturePD which detects axial postural abnormalities that are associated with PD	Diagnostic test accuracy study	AutoPosturePD (APP) - DNN	- Based on DNNs for human pose estimation (HPE). - Extracts key points from patient images (C7, L5 vertebra, and ankle landmarks) and calculates flexion angles.	Supervised	University of Turin and University of Verona, Italy	76 images from 55 PD patients (used for development and validation).	Same 76 images used for pilot validation	Study occurred in 2022, not clear when data collected	Other: Pisa Syndrome, Camptocornia (Thoracic) and Camptocornia (Lumbar) - All markers for Parkinsonism		Other: Pt photographs (front and sagittal views)
1782	Yang 2023	Diagnosis of Parkinson's disease based on 3D ResNet: The frontal lobe is crucial	Consensus	Diagnosis of Parkinson’s Disease Based on 3D ResNet: The Frontal Lobe is Crucial	Mingjing Yang	Other: China			To develop a 3D ResNet-based deep learning framework for diagnosing Parkinson’s disease (PD) using whole-brain T1-weighted MRI scans and to identify crucial brain regions contributing to PD detection, specifically focusing on the role of the frontal lobe.	Convolutional Neural Network (CNN) with residual skip connections 3D Grad-CAM (Gradient-weighted Class Activation Mapping) for visualization and interpretation of significant brain regions	5-fold cross-validation Adam optimizer with binary cross-entropy loss Data augmentation (rotation, flipping) and preprocessing (skull stripping, bias field correction)	Parkinson’s Progression Markers Initiative (PPMI) database 259 T1-weighted MRI scans (146 PD patients, 113 healthy controls)	4:1 ratio in 5-fold cross-validation (approx. 207 for training in each fold)	51 held-out MRIs (21 PD, 30 healthy controls)		Parkinson's		MRI
41	Alshaya 2023	EEG-Based Classification of Epileptic Seizure Types Using Deep Network Model	Consensus	EEG-Based Classification of Epileptic Seizure Types Using Deep Network Model	Hend Alshaya	Other: Saudi Arabia	To design DL model using ResNet and LSTM to classify epileptic seizure types	Diagnostic test accuracy study	1D ResNet + LSTM model	- 1D ResNet module extracts temporal features. - LSTM module learns long-term dependencies in the EEG data. - Synthetic Minority Oversampling Technique (SMOTE) is applied to address class imbalance by increasing minority class trials.	#NAME?	Temple University Hospital (TUH) EEG Seizure Corpus	2196 files (80% of the 90% initial split) 274 files (10% of the 90% initial split)	305 files (10% of the total dataset)	Data collected from 2002 to present (TUH database version 1.5.2).	Epilepsy	Absence (AB), Complex Partial (CP), Focal Non-specific (FN), Generalized Non-specific (GN), Simple Partial (SP), Tonic (TN), Tonic–clonic (TC), and Myoclonic (MY) seizures.	Other: EEG	ResNet + LSTM
1733	Tsai 2023	Diffusion tensor imaging for the differential diagnosis of Parkinsonism by machine learning	Consensus	Diffusion tensor imaging for the differential diagnosis of Parkinsonism by machine learning	Chih-Chien Tsai	Other: Taiwan	To investigate the diagnostic performance of features extracted from whole-brain diffusion tensor imaging (DTI) using machine learning for the differential diagnosis of idiopathic Parkinson’s disease (PD) and Parkinson-plus syndromes (PSP and MSA).		Discriminant Function Analysis (DFA) and Support Vector Machine (SVM)	Features derived from DTI (fractional anisotropy, mean/axial/radial diffusivity) combined with structural imaging features	Five times cross-validation and independent blind dataset validation (20% of participants)	Retrospective data from Chang Gung Memorial Hospital (2008–2017)	498 participants (80%)	127 participants (20%)	2008 – 2017	Parkinson's; Other: Multiple System Atrophy (MSA) Progressive Supranuclear Palsy (PSP)		MRI; Other: Diffusion tensor imaging (DTI)
1696	Yin 2023	Radiomics features from 3D-MPRAGE imaging can differentiate temporal-plus epilepsy from temporal lobe epilepsy	Consensus	Radiomics features from 3D‐MPRAGE imaging can differentiate temporal‐plus epilepsy from temporal lobe epilepsy	Fangzhao Yin	Other: China	To differentiate temporal-plus epilepsy (TPE) from temporal lobe epilepsy (TLE) using radiomics features extracted from three-dimensional magnetization-prepared rapid acquisition gradient echo (3D-MPRAGE) imaging data.		Logistic Regression (LR) with Relief feature selection	Radiomics feature extraction from 3D-MPRAGE MRI Comparison of 10 machine learning classifiers and four feature selection methods to build 40 models	Cross-validation with a 7:3 training-to-testing split Z-score normalization and Synthetic Minority Over-sampling Technique (SMOTE) for class balance	Patients with medically intractable epilepsy who underwent surgery at Xuanwu Hospital, Capital Medical University, between January 2019 and January 2021	58 patients (33 with TLE, 25 with TPE)	24 patients (14 with TLE, 10 with TPE)	January 2019 – January 2021	Epilepsy	Temporal lobe epilepsy (TLE) and Temporal-plus epilepsy (TPE): TLE with hippocampal sclerosis TPE involving orbitofrontal cortex, insula, operculum, or temporo-parieto-occipital junction	MRI
1695	Tassew 2023	PDDS: A software for the early diagnosis of Parkinson's disease from MRI and DaT scan images using detection and segmentation algorithms	Consensus	PDDS: A software for the early diagnosis of Parkinson’s disease from MRI and DaT scan images using detection and segmentation algorithms	Tewodros Megabiaw Tassew	Other: china	To develop Parkinson’s Disease Diagnosis Software (PDDS) capable of detecting and segmenting brain regions from MRI and DaTScan images for early diagnosis of Parkinson’s disease (PD). The software employs deep learning models, including YOLO and an ensemble of UNETs, to accurately locate regions of interest (ROIs) and provide quantitative assessments.		YOLO (for detection) and an ensemble of UNETs (for segmentation)	YOLOv7x for detection, and ensemble UNET models with VGG19, EfficientNet-B4, and ResNet50 as backbones for segmentation	Mosaic data augmentation and weighted average ensemble using grid search to optimize model performance	PPMI Dataset: Parkinson’s Progression Markers Initiative IXI Dataset: Brain development dataset from normal subjects	MRI: 600 images (control), 600 images (PD) DaTScan: 420 images (control), 420 images (PD)	MRI: 100 images (control), 100 images (PD) DaTScan: 60 images (control), 60 images (PD)		Parkinson's		MRI; Other: DaTScan (Dopamine Transporter SPECT imaging)
1575	Kim 2023	Toward More Accessible Fully Automated 3D Volumetric MRI Decision Trees for the Differential Diagnosis of Multiple System Atrophy, Related Disorders, and Age-Matched Healthy Subjects	Consensus	Toward More Accessible Fully Automated 3D Volumetric MRI Decision Trees for the Differential Diagnosis of Multiple System Atrophy, Related Disorders, and Age-Matched Healthy Subjects	Jisoo Kim	United States	To develop and validate a fully automated, 3D volumetric MRI-based decision tree to aid in the differential diagnosis of multiple system atrophy (MSA), Parkinson's disease (PD), progressive supranuclear palsy (PSP), and age-matched healthy subjects.		Decision Tree Algorithm (Classification and Regression Tree, CART)	Decision trees constructed using volumetric brain measurements extracted from 3D MRI using Freesurfer v6.0 Novel volumetric pons-to-midbrain ratio (3D-PMR) introduced as a key feature	Supervised learning Tenfold cross-validation with 10 repeats Input features: volumes of cerebellar white matter, thalamus, putamen, striatum, midbrain, and pons	Brigham and Women’s Hospital and Massachusetts General Hospital (Boston, MA) Healthy controls from OASIS-3 (Open Access Series of Imaging Studies)	171 patients with neurodegenerative movement disorders (NMDs): 72 with MSA 49 with PSP 50 with PD 171 healthy controls (age- and sex-matched)	Same as training set (cross-validation approach)		Parkinson's; Other: Multiple System Atrophy (MSA) Progressive Supranuclear Palsy (PSP)		MRI
1541	D’Andrea 2023	Impact of seed amplification assay and surface-enhanced Raman spectroscopy combined approach on the clinical diagnosis of Alzheimer’s disease	Consensus	Impact of Seed Amplification Assay and Surface-Enhanced Raman Spectroscopy Combined Approach on the Clinical Diagnosis of Alzheimer’s Disease	D’Andrea et al.	Other: Italy and Germany	by combining Seed Amplification Assay (SAA) and Surface-Enhanced Raman Spectroscopy (SERS) to improve diagnostic accuracy of AD	Diagnostic test accuracy study	C-Support Vector Machine (C-SVM) with a radial kernel	The diagnostic model integrates Seed Amplification Assay (SAA) with Surface-Enhanced Raman Spectroscopy (SERS). Machine learning models, specifically C-SVM (Support Vector Machine) with a radial kernel, were employed to classify Alzheimer's Disease (AD) cases.	Supervised learning was used, with a focus on classifying AD and Mild Cognitive Impairment (MCI-AD) against other neurological conditions (ONC).	Fondazione IRCCS Istituto Neurologico Carlo Besta, a neurological institute in Milan, Italy.	Training Set Size: 80% of the data through 5-fold cross-validation.	Testing Set Size: 20% of the data held out during cross-validation.		Dementia; Other: Neurological conditions	AD, Progressive Supranuclear Palsy (PSP), Parkinson’s Disease (PD), Normal Pressure Hydrocephalus (HyC).	Other: CSF biomarkers such as SERS spectra derived from CSF processed through the SAA protocol.
1466	Assaduzzaman 2024	ALSA-3: Customized CNN model through ablation study for Alzheimer's disease classification	Consensus	ALSA-3: Customized CNN model through ablation study for Alzheimer’s disease classification	Md Assaduzzaman	Other: Bangladesh	To develop a CNN to classify AD using MRI data	Diagnostic test accuracy study	ALSA-3 (CNN Model) Comparison Models: MobileNetV2 ResNet50V2 InceptionV3	The ALSA-3 consists of three blocks of convolutional layers optimized through ablation studies. Activation function: ReLU Optimizer: Adam	Supervised learning with ablation studies adjusting hyperparameters like batch size, learning rate, and dropout.	Augmented Alzheimer MRI dataset (Kaggle, public repository)	Total Dataset Size: 6400 MRI images categorized into four classes: Non-demented: 3200 images Very mild AD: 2240 images Mild AD: 896 images Moderate AD: 64 images Total Training Images: 4480 Non-demented (50% of total): 2240 Very mild AD (35% of total): 1568 Mild AD (14% of total): 627 Moderate AD (1% of total): 45 Total Validation Images: 960 Non-demented (50% of total): 480 Very mild AD (35% of …	Total Testing Images: 960 Non-demented (50% of total): 480 Very mild AD (35% of total): 336 Mild AD (14% of total): 134 Moderate AD (1% of total): 10		Dementia	Alzheimer’s Disease (AD) Stages detected: Non-demented Very mild Mild Moderate	MRI	ALSA-3
1441	Eguchi 2024	Differentiation of speech in Parkinson’s disease and spinocerebellar degeneration using deep neural networks	Consensus	Differentiation of speech in Parkinson’s disease and spinocerebellar degeneration using deep neural networks	Katsuki Eguchi	Other: Japan (Hokuyukai Neurological Hospital and Hokkaido University)	To evaluate whether a deep neural network (DNN) model using a transformer architecture can differentiate patients with Parkinson’s disease (PD) from those with spinocerebellar degeneration (SCD) using speech data.	Diagnostic test accuracy study	Patchout faSt Spectrogram Transformer (PaSST)	Transformer-based DNN applied to spectrograms generated from speech data	Fine-tuning of a pre-trained PaSST model (trained on the “AudioSet” dataset), using speech spectrograms of 10-second clips. Transfer learning was employed.	Speech data were recorded during speech and language therapy at Hokuyukai Neurological Hospital from April 2014 to March 2023.	80% of the 352 patients' datasets (251 PD and 101 SCD) were used for training.	20% of the dataset (no overlap between training and testing patients).	April 2014 to March 2023	Parkinson's; Other: Spinocerebellar degeneration (SCD), including multiple system atrophy (MSA-C), hereditary cerebellar ataxia (HCAs), and sporadic adult-onset ataxia (SAOA)		Other: Speech recordings segmented into 10-second audio clips, converted into log-mel spectrograms
1359	Xu 2024	Improving the classification of multiple sclerosis and cerebral small vessel disease with interpretable transfer attention neural network	Consensus	Improving the classification of multiple sclerosis and cerebral small vessel disease with interpretable transfer attention neural network	Wangshu Xu	Other: China	To develop and evaluate an interpretable deep learning model using transfer learning (TL) and attention mechanisms to differentiate between multiple sclerosis (MS) and cerebral small vessel disease (cSVD) based on T2-weighted FLAIR MRI images. The study aims to reduce misdiagnosis, enhance clinical decision-making, and improve early detection.		Dual Attention Convolutional Neural Network (DualAttCNN)	ResNet34 as the backbone for feature extraction Dual attention modules (spatial attention and slice attention) Multilayer perceptron (MLP)-like predictor for final classification	Transfer learning from ImageNet Focal loss to address class imbalance Mini-batch stochastic gradient descent (SGD) with ADAM optimizer Five-fold cross-validation	433 patients from Beijing Tiantan Hospital (112 MS, 321 cSVD)	70% of the dataset (approx. 303 patients)	Testing Set Number 20% of the dataset (approx. 86 patients) Validation Set Number 10% of the dataset (approx. 43 patients)	MRI data collected between December 2014 and May 2022	Other: Multiple sclerosis (MS) Cerebral small vessel disease (cSVD)		MRI
1271	Yang 2024	Deep learning of Parkinson's movement from video, without human-defined measures	Consensus	Deep learning of Parkinson's movement from video, without human-defined measures	Jiacheng Yang	Other: United Kingdom, Australia	To apply a deep learning neural network directly to video of finger tapping to classify idiopathic Parkinson's disease (PD) versus healthy controls, without relying on human-defined measures or extracted one-dimensional features. The model aims to automate the detection of bradykinesia, addressing variability in clinical assessments.		3D Convolutional Neural Network (CNN)	Three convolutional layers with max-pooling and batch normalization Fully connected dense layer with ReLU and sigmoid output Class activation maps (CAM) to visualize key discriminative features	Adam optimizer, binary cross-entropy loss Grid search with six-fold cross-validation Dropout (10%) for regularization	152 smartphone videos of finger tapping from 77 participants (40 with PD, 37 healthy controls) Data collected at Leeds Teaching Hospitals NHS Trust, UK	70% of the dataset (approx. 54 participants)	30% of the dataset (approx. 23 participants)		Parkinson's	Idiopathic Parkinson's disease (PwP)	Other: Smartphone video (1920x1080 resolution, 60 fps, 10s duration of finger tapping)
1236	Mansilla 2024	Generalizability of electroencephalographic interpretation using artificial intelligence: An external validation study	Consensus	Generalizability of Electroencephalographic Interpretation Using Artificial Intelligence: An External Validation Study	Daniel Mansilla	Canada	To evaluate the generalizability of the AI model SCORE-AI for EEG interpretation by externally validating it on data from a different geographical region, patient population, and EEG equipment.		SCORE-AI	Deep neural network (DNN) trained on EEG datasets from Scandinavian hospitals. Developed to classify EEGs into normal or abnormal and detect four abnormal classes (focal epileptiform, generalized epileptiform, focal nonepileptiform, diffuse nonepileptiform).	Supervised learning with six-fold cross-validation. Developed using EEG data from NicoletOne EEG equipment (Natus Neuro) with sampling rates ≥256 Hz.	Montreal Neurological Institute and Hospital (MNI), Canada	External validation study – training data not provided in this study.	104 patients (52 normal, 52 abnormal EEGs distributed equally among four abnormal classes).	October 2016 to December 2022	Epilepsy; Other: encephalopathy and focal brain lesions		Other: EEG
269	Gleichgerrcht 2021	Artificial intelligence for classification of temporal lobe epilepsy with ROI-level MRI data: A worldwide ENIGMA-Epilepsy study	Consensus	Artificial intelligence for classification of temporal lobe epilepsy with ROI-level MRI data: A worldwide ENIGMA-Epilepsy study	Ezequiel Gleichgerrcht	Other: Multinational study involving data from 16 countries through the ENIGMA-Epilepsy consortium, including the United States, Canada, Australia, Brazil, Germany, and others.	To evaluate the performance of artificial intelligence (AI) models, including support vector machines (SVM) and deep learning (DL), for classifying temporal lobe epilepsy (TLE) and lateralizing seizure focus using structural and diffusion MRI data from the ENIGMA-Epilepsy consortium.		Name and model of AI/s used: Support Vector Machine (SVM) and Deep Learning Classifier (DLC)	SVM with linear kernel and grid search for parameter optimization Deep Learning Classifier: Fully connected neural network with two hidden layers optimized through grid search	Supervised learning 10-fold cross-validation with 80/20 train-test split Grid search for optimal hyperparameters (learning rate, dropout rate, epochs)	ENIGMA-Epilepsy consortium MRI data from 16 sites for structural imaging and 21 sites for diffusion imaging	834 of 1056 MRI datasets used for training	104 of 1056 MRI datasets used for testing	Data collected from 2009 to 2019	Epilepsy	Temporal Lobe Epilepsy (TLE)	MRI
1149	Elkharadly 2025	Bayesian optimization enhanced FKNN model for Parkinson's diagnosis	Consensus	Bayesian optimization enhanced FKNN model for Parkinson’s diagnosis	Mohamed Elkharadly	Other: Egypt	To develop and evaluate a fuzzy k-nearest neighbor (FKNN) model enhanced by Bayesian Optimization (BO) for the diagnosis of Parkinson’s disease (PD) using speech datasets. The goal is to improve diagnostic accuracy by integrating a hybrid feature selection method combining Pearson Correlation Coefficient (PCC) and Information Gain (IG), resulting in the PCCIG-BO-FKNN model.	Diagnostic test accuracy study	Bayesian Optimization-enhanced Fuzzy k-Nearest Neighbor (BO-FKNN)	Architecture: FKNN classifier optimized using Bayesian Optimization for hyperparameter tuning (k-value and fuzzy strength parameter). A hybrid feature selection method (PCC and IG) is applied before model training.	Training technique: 10-fold cross-validation (CV) with Bayesian Optimization applied iteratively to refine FKNN parameters.	UCI Machine Learning Repository (three datasets): Oxford dataset (195 voice samples from 31 individuals) Extremadura dataset (240 voice samples from 80 individuals) Istanbul dataset (756 voice samples from 252 individuals)	Training Set Number Oxford: 175 samples (9 folds) Extremadura: 216 samples (9 folds) Istanbul: 680 samples (9 folds)	Testing Set Number Oxford: 20 samples (1 fold) Extremadura: 24 samples (1 fold) Istanbul: 76 samples (1 fold)	Datasets sourced from UCI repositories, with collection spanning various years (Oxford: 2007, Extremadura: 2016, Istanbul: 2019).	Parkinson's		Other: Acoustic voice recordings representing speech impairments indicative of Parkinson’s disease.
1135	Yu 2025	Machine learning localization to identify the epileptogenic side in mesial temporal lobe epilepsy	Consensus	Machine learning localization to identify the epileptogenic side in mesial temporal lobe epilepsy	Hsiang-Yu Yu	Other: Taiwan	To develop a machine learning (ML) model capable of identifying the epileptogenic side in patients with mesial temporal lobe epilepsy (mTLE) based on high-resolution T1-weighted MRI scans, aiming to improve lesion lateralization and assist in surgical planning.		Machine Learning (ML) with various classifiers (decision trees, logistic regression, SVM, neural networks, etc.)	FreeSurfer software used to extract brain region features from MRI scans Lateralization Index (LI) calculated for the hippocampus, thalamus, and cortical regions Feature selection using MATLAB’s fscchi2 function (chi-square test)	Five-fold cross-validation Comparison between models trained on hippocampus-only features, other brain regions, and combined data from top-10 regions of interest (ROIs)	Taipei Veterans General Hospital	80% of the dataset (approx. 83 patients)	20% of the dataset (approx. 21 patients)	MRI scans from 104 patients diagnosed with drug-resistant mTLE, collected between July 2008 and June 2019	Epilepsy	Mesial temporal lobe epilepsy (mTLE)	MRI
820	Zheng 2023	An artificial intelligence-based pipeline for automated detection and localisation of epileptic sources from magnetoencephalography	Consensus	An artificial intelligence–based pipeline for automated detection and localisation of epileptic sources from magnetoencephalography	Li Zheng, Pan Liao (shared first authorship)	Other: China	To develop and validate an artificial intelligence-based automated magnetic source imaging (AMSI) pipeline that detects and localizes epileptic sources from magnetoencephalography (MEG) data.		AMSI pipeline integrating deep learning networks (convolutional neural networks - CNNs)	eEMS-Net (Enhanced Epileptic MEG Spike Network): A two-stage CNN model PKD-Net (Peak Detection Network): U-Net architecture for IED peak detection	Supervised	Sanbo Brain Hospital, Capital Medical University (35 patients) Peking University MRI Research Center (13 patients)	35 patients (Sanbo Brain Hospital)	13 patients (Peking University)	April 2023 – August 2023	Epilepsy	Interictal epileptiform discharges (IEDs) and focal epilepsy	MRI; Other: MEG
803	Yu 2023	Artificial intelligence-enhanced epileptic seizure detection by wearables	Consensus	Artificial Intelligence-Enhanced Epileptic Seizure Detection by Wearables	Shuang Yu	United States	To evaluate the performance of deep learning seizure detection models using wearable biosensors (wrist and ankle-worn devices) to detect a wide range of epileptic seizures, aiming to enhance noninvasive, real-time seizure detection in pediatric patients.		CNN (Convolutional Neural Network) CNN-LSTM (Long Short-Term Memory) hybrid model Autoencoder (for personalized seizure detection)	Model 1: CNN with two convolutional layers and a global average pooling layer. Model 2: Same CNN architecture but trained on a larger dataset. Model 3: CNN-LSTM model with 1D convolutional filters for sequential data. Autoencoder-based model for personalized seizure detection.	Supervised learning (patientwise 10-fold cross-validation). Data balancing with random undersampling.	Boston Children's Hospital Epilepsy Monitoring Unit (EMU).	166 patients with 900 seizures across 28 seizure types.	10-fold cross-validation was used (patientwise).	February 2015 to February 2021.	Epilepsy	Generalized tonic-clonic (GTC) seizures Focal to bilateral tonic-clonic (FBTC) seizures Nonconvulsive seizures	Other: Wearable sensor data (ACC, BVP, EDA)
800	You 2020	Unsupervised automatic seizure detection for focal-onset seizures recorded with behind-the-ear EEG using an anomaly-detecting generative adversarial network	Consensus	Unsupervised automatic seizure detection for focal-onset seizures recorded with behind-the-ear EEG using an anomaly-detecting generative adversarial network	Sungmin You	Other: South Korea	To develop and evaluate an unsupervised deep learning algorithm based on a generative adversarial network (GAN) for automatic seizure detection using behind-the-ear EEG. The goal is to improve long-term seizure monitoring in daily life, addressing the limitations of scalp EEG.		Anomaly-detecting generative adversarial network (AnoGAN)	Deep Convolutional GAN (DCGAN) Generator and Discriminator, each with four convolutional layers Gram matrix modification for enhanced anomaly detection	Unsupervised learning using normal (non-ictal) EEG data Trained to learn the normal state, identifying anomalies as seizures Adam optimizer for generator, SGD optimizer for discriminator	12 patients with various types of epilepsy from Samsung Medical Center, Seoul Data collected from epilepsy monitoring units during intracranial EEG	6 patients (non-ictal data used for training)	6 patients (ictal and non-ictal data used for testing) 27 seizures recorded in the test set	2016 – 2019	Epilepsy	Temporal lobe epilepsy (TLE) Frontal lobe epilepsy (FLE) Perirolandic epilepsy	Other: Behind-the-ear EEG recordings
723	Toth 2020	Machine learning approach to detect focal-onset seizures in the human anterior nucleus of the thalamus	Consensus	Machine Learning Approach to Detect Focal-Onset Seizures in the Human Anterior Nucleus of the Thalamus	Emilia Toth	Other: USA, India	To develop and validate machine learning algorithms to detect focal-onset seizures by analyzing local field potentials (LFPs) recorded from the anterior nucleus of the thalamus (ANT). The study aims to establish the feasibility of identifying seizure-related electrophysiological signatures in the thalamus to aid in seizure detection for patients with drug-resistant temporal lobe epilepsy.		Random Forest (RF) and Random Kitchen Sink (RKS)	Supervised machine learning models using spectral (Discrete Wavelet Transform - DWT) and temporal (Multiscale Entropy - MSE) features extracted from thalamic LFPs	500 iterations with randomized data selection (80% training, 20% testing) Use of permutation importance for feature selection t-distributed Stochastic Neighbor Embedding (t-SNE) for visualization of seizure and interictal state separation	Patients with drug-resistant temporal lobe epilepsy undergoing stereo-electroencephalography (SEEG) for epilepsy surgery at the University of Alabama at Birmingham.	300 data points (seizure and interictal states)	73 data points (seizure and interictal states)		Epilepsy	Temporal lobe epilepsy: Focal aware seizures (FAS) Focal impaired awareness seizures (FIAS) Focal to bilateral tonic-clonic seizures (FBTCS)	Other: Local field potentials (LFPs) from the anterior nucleus of the thalamus (ANT) Stereo-electroencephalography (SEEG) recordings
88	Bhanot 2022	Seizure detection and epileptogenic zone localisation on heavily skewed MEG data using RUSBoost machine learning technique	Consensus	Seizure detection and epileptogenic zone localisation on heavily skewed MEG data using RUSBoost machine learning technique	Nipun Bhanot	Other: India	To develop a ML model (RUSBoost) for seizure detection and epilepsy zone localisation	Diagnostic test accuracy study	RUSBoost Machine Learning Technique	Features extracted: Short-time permutation entropy (STPE) Gradient of STPE (GSTPE) Short-time energy (STE) Short-time mean (STM)	Supervised learning with k-fold cross-validation (k = 5)	MEG research center, NIMHANS, India		15 patients (10 ictal, 8 interictal datasets)		Epilepsy; Seizures	Partial epilepsy (based on ILAE definition)	Other: MEG	RUSBoost
[truncated: 152 more columns]
