# Supplementary material for: The role of artificial intelligence in diagnostic neurosurgery: a systematic review
Source: Neurosurg Rev. 2025 Apr 28;48(1):393. doi: 10.1007/s10143-025-03512-2 (PMC12037648; doi:10.1007/s10143-025-03512-2)
Supplement: Supplementary file 4 — Supplementary file4 (CSV 45 KB) [file 10143_2025_3512_MOESM4_ESM.csv]

Covidence #	Study ID	Title	Reviewer Name	Title of paper	First author	Country in which the study conducted	Aim of study	Study design	Name and model of AI/s used	Architecture (eg. For NN's describe the layers or frameworks)	Training technique (eg. supervised, unsupervised, transfer learning)	Where was the data from ? (eg. registry, hospital database, public dataset)	Training Set Number	Testing Set Number	Timeframe in which the data was collected	The diseases that the AI detected	Subtype of disease (eg. Glioblastoma, meningioma, PCA strokes vs ACA strokes)	Type of Dataset used in Detection	Name of first AI model	Results of AI model 1:	Brain cancer Sensitivity	Brain cancer Specificity	Brain cancer Accuracy	Brain cancer AUC	Brain cancer True positives	Brain cancer False positives	Brain cancer True negatives	Brain cancer False negatives	Aneurysms Sensitivity	Aneurysms Specificity	Aneurysms Accuracy	Aneurysms AUC	Aneurysms True positives	Aneurysms False positives	Aneurysms True negatives	Aneurysms False negatives	Stroke Sensitivity	Stroke Specificity	Stroke Accuracy	Stroke AUC	Stroke True positives	Stroke False positives	Stroke True negatives	Stroke False negatives	Parkinson's Sensitivity	Parkinson's Specificity	Parkinson's Accuracy	Parkinson's AUC	Parkinson's True positives
2185	Kim 2022	Diagnostic triage in patients with central lumbar spinal stenosis using a deep learning system of radiographs	Consensus	Diagnostic triage in patients with central lumbar spinal stenosis using a deep learning system of radiographs	Tackeun Kim, MD, MSc	Other: South Korea (Seoul National University Bundang Hospital, Seoul National University College of Medicine)	To develop and evaluate a convolutional neural network (CNN)-based deep learning system for diagnosing severe central lumbar spinal stenosis (LSS) using spinal radiographs and assess its accuracy in comparison to MRI findings.		VGG19 Convolutional Neural Network (CNN)	Transfer learning-based VGG16, VGG19, ResNet50, and EfficientNet models Grad-CAM used for feature visualization and lesion localization	Supervised learning Fivefold cross-validation Data augmentation (rotation, zoom, width/height shift) Adam optimizer with categorical cross-entropy loss	Seoul National University Bundang Hospital (South Korea)	12,442 radiographs (6325 LSS cases, 6117 control cases)	199 patients (99 LSS cases, 100 controls)	May 1, 2005 – December 31, 2017 (retrospective cohort) Extra validation set from January 1, 2018 – December 31, 2020	Other: Central lumbar spinal stenosis (LSS)
2174	Bede 2022	Pathological neural networks and artificial neural networks in ALS: diagnostic classification based on pathognomonic neuroimaging features	Consensus	Pathological neural networks and artificial neural networks in ALS: diagnostic classification based on pathognomonic neuroimaging features	Peter Bede	Other: Dublin	To develop an ANN that classifies ALS pts, disease controls and health controls	Diagnostic test accuracy study	Artificial Neural Network (ANN) – Multilayer Perceptron Model (MPM) *3 models were used but they're just variations of the same model Model 1: Trained on all imaging features. Model 2: Trained on 20 core imaging features. Model 3: Trained on white matter metrics only.	One hidden layer with 6 units; hyperbolic tangent activation function	Supervised learning (Gradient Descent optimization with momentum)	Single-centre prospective study at Beaumont Hospital, Dublin	256 participants (68% of the cohort)	122 participants (32% of the cohort)		Other: Amyotrophic lateral sclerosis		MRI
2005	Šušteršič 2022	A Deep Learning Model for Automatic Detection and Classification of Disc Herniation in Magnetic Resonance Images	Consensus	A Deep Learning Model for Automatic Detection and Classification of Disc Herniation in Magnetic Resonance Images	Tijana Šušteršić	Other: Serbia (University of Kragujevac, Clinical Centre Kragujevac)	To develop a fully automated deep learning model to segment and classify lumbar disc herniation from MRI scans in axial and sagittal views, aiming to improve diagnostic accuracy and reduce radiologist workload. Development and validation of a CNN-based system for disc herniation detection and classification		U-Net (for segmentation) Custom CNN (DiscNet) and other CNN models (LeNet, AlexNet, VGG16, NiN, GoogleNet, DenseNet121, ResNet50) for classification	U-Net for segmenting lumbar discs DiscNet (proposed architecture) with convolution, pooling, dropout layers, and softmax for multi-class classification (healthy, bulge, herniation at L4/L5, L5/S1)	Supervised learning Data augmentation (horizontal flip, brightness adjustment) Adam optimizer (learning rate: 1e-5 for sagittal, 1e-4 for axial) Hyperparameter tuning with GridSearch	Publicly available Lumbar Spine MRI Dataset (Mendeley Data) Clinical Centre of Kragujevac, Serbia	195 patients (80% of dataset)	24 patients (10% of dataset)		Other: Lumbar disc herniation (L4/L5, L5/S1)		MRI
1874	Wang 2023	A diagnostic model of nerve root compression localization in lower lumbar disc herniation based on random forest algorithm and surface electromyography	Consensus	A diagnostic model of nerve root compression localization in lower lumbar disc herniation based on random forest algorithm and surface electromyography	Hujun Wang	Other: China	To develop an AI model to localise compressed nerve roots	Diagnostic test accuracy study	Random Forest (RF) Algorithm	Input Parameters: 8 SEMG parameters: Root mean square peak (RMS-peak) RMS-peak time Mean power frequency (MPF) Median frequency (MF) Output Layers: No compression L5 nerve root compression S1 nerve root compression	Python 3.7 (scikit-learn) 50% training / 50% testing split (cross-validation, repeated 10 times)	Beijing Rehabilitation Hospital, Capital Medical University	50% of 88 subjects (44 participants)	50% of 88 subjects (44 participants)		Other: Lumbar Disc Herniation (LDH)	Nerve root compression at L5 and S1 levels
1803	Germann 2023	Performance of a deep convolutional neural network for MRI-based vertebral body measurements and insufficiency fracture detection	Consensus	Performance of a deep convolutional neural network for MRI-based vertebral body measurements and insufficiency fracture detection	Christoph Germann	Other: Switzerland	To validate the performance of a deep convolutional neural network (DCNN) for vertebral body measurements and insufficiency fracture detection on lumbar spine MRI.		Name and model of AI/s used: Deep Convolutional Neural Network (DCNN)	U-net architecture for vertebral body segmentation Encoder-decoder structure with convolutional blocks and skip connections Basin-hopping method and concave hull-based corner detection for measurements	Supervised learning Dataset: 1056 lumbar spine MRIs from three institutions Training/validation/testing split: 79%/9.8%/9.8% Adam optimizer with a learning rate of 0.05, batch size of 16, trained for 100 epochs	Three institutions in Switzerland (Balgrist University Hospital and other centers)	834 MRIs	104 MRIs	2009 to 2019	Vertebral bone fractures	Vertebral body insufficiency fractures	MRI
1729	Altun 2023	LSS-VGG16: Diagnosis of Lumbar Spinal Stenosis with Deep Learning	Consensus	Lumbar Spinal Stenosis Analysis with Deep Learning Based Decision Support Systems	Sinan Altun	Other: Turkey	To develop DL AI using MRIs to diagnose and segment lumbar spine stenosis	Diagnostic test accuracy study	1) ResUNet – Primary model 2) Inception-UNet 3) VGG16-UNet	#NAME?	- Supervised learning using MR images. - Adam optimizer with a learning rate of 0.0001. - Categorical cross-entropy loss function.	Open-access MR image dataset from Mendeley Data.	1390 MR images	155 MR images		Other: Spinal Stenosis		MRI	RESULTS: Principle measurement used was IoU (Intersection over Union): ResUNet: 0.98 Inception-UNet: 0.90 VGG16-UNet: 0.86 IoU of the models on different types of scans Unregistered scans: Previous work 0.21 ResUNet: 0.998 Inception-UNet: 0.57 VGG16-UNet: 0.22 Intervertebral Disc: Previous work 0.92 ResUNet: 0.999 Inception-UNet: 0.78 VGG16-UNet: 0.86 Posterior element: Previous work 0.78 ResUNet…
1682	Laiwalla 2023	Lumbar Spinal Canal Segmentation in Cases with Lumbar Stenosis Using Deep-U-Net Ensembles	Consensus	Lumbar Spinal Canal Segmentation in Cases with Lumbar Stenosis Using Deep-U-Net Ensembles	Azim N. Laiwalla	United States	To develop and validate a deep learning ensemble model based on U-Net architecture for automatic segmentation of lumbar spinal canals in patients with lumbar stenosis (LS) and to assess the model’s performance compared to expert radiologists' segmentations.		Deep U-Net ensemble	Three residual U-Net models with fields of view (FOV) of 128×128, 160×160, and 192×192 Ensemble segmentation produced by pixel-wise majority voting across the three models Five downsampling and five upsampling layers	Supervised learning Dice loss function Adam optimizer Dropout regularization (P = 0.25) 1,000 training epochs	Institutional PACS (Picture Archiving and Communication System) at University of California Los Angeles	100 axial T2 lumbar MRI scans manually segmented by physicians	279 MRI scans from elderly patients with lumbar stenosis		Other: Lumbar spinal stenosis (LSS)		MRI
1653	Valarmathi 2023	Automatic localization and classification of intervertebral disc herniation using hybrid classifier	Consensus	Automatic localization and classification of intervertebral disc herniation using hybrid classifier	G. Valarmathi	Other: India	To develop and evaluate a novel deep learning-based hybrid classifier using YOLOv2-IVD and EAlexNet for automatic localization and classification of intervertebral disc herniation (IVD) from lumbar spine MRI images. The study aims to improve the accuracy and efficiency of diagnosing intervertebral disc herniation by integrating object detection (YOLOv2) with classification (Enhanced AlexNet).		Model: YOLOv2-IVD for localization, Enhanced AlexNet (EAlexNet) for classification	Localization: YOLOv2 with Enhanced VGG16 (EVGG16) backbone Classification: Enhanced AlexNet (EAlexNet) with modified convolutional layers and dropout	Transfer learning, data augmentation (rotation, reflection, scaling, translation), cross-entropy loss function, Adam optimizer	Real-world lumbar spine MRI dataset obtained from Melmaruvathur Adhiparasakthi Institute of Medical Sciences and Research (MAPIMS), Tamil Nadu	1560 images (60%)	Testing Set Number 520 images (20%) Validation Set Number 520 images (20%)		Other: Intervertebral disc herniation (IVD)	Prolapse (mild) Extrusion (moderate)	MRI
1616	He 2023	Automatic aid diagnosis report generation for lumbar disc MR image based on lightweight artificial neural networks	Consensus	Automatic aid diagnosis report generation for lumbar disc MR image based on lightweight artificial neural networks	Siyuan He	Other: China (Changchun University of Science and Technology, China-Japan Union Hospital of Jilin University)	To propose a lightweight artificial neural network (ANN)-based method for generating automatic diagnostic reports from lumbar MR images, aiming to reduce computational costs while providing accurate diagnostic information for lumbar disc abnormalities.		Custom lightweight U-Net-like artificial neural network	Encoder-decoder structure with dense skip connections Convolutional modules with LeakyReLU activation	Supervised learning Fivefold cross-validation Adam optimizer with learning rate	China-Japan Union Hospital of Jilin University	759 sagittal plane MR images from 263 patients	Fivefold cross-validation on the full dataset		Other: Lumbar disc degeneration (herniation, bulging, slipped disc)		MRI
1539	Zhang 2024	Exploring deep learning radiomics for classifying osteoporotic vertebral fractures in X-ray images	Consensus	Exploring deep learning radiomics for classifying osteoporotic vertebral fractures in X-ray images	Jun Zhang	Other: China	To develop and validate a deep learning radiomics (DLR) model using X-ray images to classify osteoporotic vertebral fractures (OVFs) into three classes based on the ASTLOF system. The study evaluates transfer learning with pretraining on RadImageNet and ImageNet datasets and combines deep learning features with radiomics for optimal performance.		ResNet-50 for transfer learning	Transfer learning pre-trained on RadImageNet and ImageNet datasets Logistic Regression as the optimal classifier Feature fusion of deep learning and radiomics features	RadImageNet and ImageNet pretraining Least Absolute Shrinkage and Selection Operator (LASSO) for feature selection	Center 1: Shanghai Tenth People’s Hospital Center 2: Sir RunRun Hospital Center 3: Affiliated Taizhou People’s Hospital	712 samples	Internal Validation Set Number 178 samples External Validation Set Number 111 samples Prospective Validation Set Number 75 samples	December 2018 – June 2023	Vertebral bone fractures	Osteoporotic vertebral fractures (OVFs) Subtype of Disease: Class 0 (ASTLOF score ≤3): Conservative treatment recommended Class 1 (ASTLOF score = 4): Conservative or surgical treatment Class 2 (ASTLOF score ≥5): Surgical treatment	CT; MRI; X-rays
1512	Wang 2024	A Deep-Learning Model for Diagnosing Fresh Vertebral Fractures on Magnetic Resonance Images	Consensus	A Deep-Learning Model for Diagnosing Fresh Vertebral Fractures on Magnetic Resonance Images	Yan-Ni Wang	Other: China	To develop and validate a deep learning model for diagnosing fresh vertebral fractures (VFs) on MRI scans, aiming to improve accuracy, sensitivity, and specificity in detecting and localizing fresh fractures.		Detection Model: YOLOv7 (for vertebrae identification) Classification Model: ResNet50 (for classifying vertebrae as fractured or normal)	YOLOv7: Enhanced version of the Darknet model using PANet structure for multi-scale feature fusion. ResNet50: Uses skip connections with 16 residual blocks for extracting features, followed by a fully connected layer with sigmoid activation for classification.	Supervised learning Transfer learning (ResNet50 initialized with pretrained weights from ImageNet)	Tianjin Hospital, Tianjin University, China	Training Set Number: 535 MRI slices 685 vertebral fractures, 2740 normal vertebrae Validation Set Number: 162 MRI slices 203 vertebral fractures, 812 normal vertebrae	Testing Set Number: 152 MRI slices 169 vertebral fractures, 865 normal vertebrae	August 2019 to March 2023	Vertebral bone fractures	Fresh vertebral fractures Normal vertebrae (used as comparison for classification)	MRI
1357	Xu 2024	Two-Stage Deep Learning Model for Diagnosis of Lumbar Spondylolisthesis Based on Lateral X-Ray Images	Consensus	Two-Stage Deep Learning Model for Diagnosis of Lumbar Spondylolisthesis Based on Lateral X-Ray Images	Chunyang Xu	Other: China	To develop a two-stage deep learning model for the diagnosis of lumbar spondylolisthesis using lateral X-ray images, improving accuracy and reducing misdiagnoses by integrating detection and classification stages.		YOLOv8 and Res-SE-Net	Stage 1: YOLOv8 for detecting lumbar spondylolisthesis regions Stage 2: Res-SE-Net for classifying detected regions and verifying spondylolisthesis presence	Data augmentation and resizing (640x640 pixels) Cross-entropy loss function Trained over 100 epochs with stochastic gradient descent (SGD) optimizer	2424 lumbar lateral radiographs from Beijing Tongren Hospital (January 2021 to September 2023) 782 external validation radiographs from Beijing Haidian Hospital	1698 radiographs (70% of dataset)	Testing Set Number 242 radiographs (10% of dataset) Validation Set Number 484 radiographs (20% of dataset)	January 2021 – September 2023	Other: Lumbar spondylolisthesis		X-rays
1298	Liawrungrueang 2024	Osteoporotic vertebral compression fracture (OVCF) detection using artificial neural networks model based on the AO spine-DGOU osteoporotic fracture classification system	Consensus	Osteoporotic Vertebral Compression Fracture (OVCF) Detection Using Artificial Neural Networks Model Based on the AO Spine-DGOU Osteoporotic Fracture Classification System	Wongthawat Liawrungrueang	Other: Thailand, South Korea	To evaluate the ability of artificial neural networks (ANN) to detect and classify osteoporotic vertebral compression fractures (OVCF) using the AO Spine-DGOU osteoporotic fracture classification system through analysis of CT scans.		YOLOv8 (You Only Look Once v8)	YOLOv8 architecture divides images into grids to detect objects within each grid. The model was trained over 40 epochs to improve accuracy progressively.	Supervised learning Data augmentation (flipping, cropping, rotation, scaling) was applied to prevent overfitting.	An open-access dataset of sagittal lumbar spine CT images from previous research by Korez R et al.	934 CT images (89% of the dataset)	116 CT images (11% of the dataset)	Dataset derived from previously published open-access sources.	Vertebral bone fractures	Osteoporotic Vertebral Compression Fractures (OVCF)	CT
1280	Wang 2024	Natural Language Processing-Driven Artificial Intelligence Models for the Diagnosis of Lumbar Disc Herniation with L5 and S1 Radiculopathy: A Preliminary Evaluation	Consensus	Natural Language Processing-Driven Artificial Intelligence Models for the Diagnosis of Lumbar Disc Herniation with L5 and S1 Radiculopathy: A Preliminary Evaluation	PeiYang Wang	Other: China	To develop and validate natural language processing (NLP)-driven artificial intelligence (AI) models for the diagnosis of lumbar disc herniation (LDH) with L5 and S1 radiculopathy using electronic health records (EHRs). The study aims to assess the ability of NLP-based AI to improve diagnostic accuracy by analyzing patient history and symptoms.		Long Short-Term Memory (LSTM) and Extreme Gradient Boosting (XGBoost)	LSTM model with bidirectional layers and dropout for sequential data analysis XGBoost for gradient boosting and decision tree-based classification	7:3 split between training and testing datasets Data augmentation and hyperparameter tuning using GridSearchCV	EHRs from patients undergoing single-level percutaneous endoscopic lumbar discectomy (PELD) at ZhongDa Hospital, Southeast University (2013–2021)	70% of 1681 patients (approximately 1177 patients)	30% of 1681 patients (approximately 505 patients)	June 1, 2013 – December 31, 2021	Other: Lumbar disc herniation (LDH)	L5 radiculopathy S1 radiculopathy	Other: EHRs (operative notes, patient history, and positive symptom text)
1219	Liawrungrueang 2024	Artificial Intelligence Detection of Cervical Spine Fractures Using Convolutional Neural Network Models	Consensus	Artificial Intelligence Detection of Cervical Spine Fractures Using Convolutional Neural Network Models	Wongthawat Liawrungrueang	Other: Thailand, South Korea, USA	To develop and evaluate convolutional neural networks (CNNs) for computer-assisted diagnosis of cervical spine fractures from radiographic x-ray images, aiming to improve detection accuracy and clinical decision-making.		Convolutional Neural Networks (CNNs) KNIME (Konstanz Information Miner) with TensorFlow/PyTorch integration	CNN architecture with convolutional layers, max-pooling, batch normalization, dropout, and fully connected layers. Final classification through softmax activation for binary classification (fracture vs normal).	Supervised learning Data augmentation (rotation, scaling, translation, flipping) to improve generalization and prevent overfitting.	Open-access dataset: ‘ChestPelvisCSpineScans’ from Kaggle	350 images (70% of total)	150 images (30% of total)	Dataset accessed April 30, 2024	Vertebral bone fractures	Cervical spine fractures	X-rays
140	Chou 2022	Ground truth generalizability affects performance of the artificial intelligence model in automated vertebral fracture detection on plain lateral radiographs of the spine	Consensus	Ground truth generalizability affects performance of the artificial intelligence model in automated vertebral fracture detection on plain lateral radiographs of the spine	Po-Hsin Chou	Other: Taiwan	Investigate the performance of an AI ensemble model trained on older adults to detect vertebral fractures (VFs) in both younger and older populations using plain lateral radiographs of the spine (PLRS).	Diagnostic test accuracy study	Ensemble AI model (YOLOv3 + ResNet34, DenseNet121, DenseNet201)	- Object Detection: YOLOv3 (You Only Look Once, Version 3) for T10-L5 vertebral detection - Ensemble Models: ResNet34 DenseNet121 DenseNet201 - Training Technique: Transfer learning and data preprocessing	Data pre-preprocessing to adjust image size and quality Cross-validation with 5-fold	Taipei Veterans General Hospital	Training Set Size: 941 patients (1101 VFs, 6358 normal vertebrae)	esting Set Size: Older Adult Group: 258 patients (339 VFs, 1725 normal vertebrae) Younger Adult Group: 106 patients (120 VFs, 728 normal vertebrae)	January 2016 and August 2020	Vertebral bone fractures	Subtype of Disease: Fragility fractures (older adults) High-energy trauma fractures (younger adults)	Other: Plain lateral radiographs of the spine (PLRS)
208	Doerr 2022	Automated prediction of the Thoracolumbar Injury Classification and Severity Score from CT using a novel deep learning algorithm	Consensus	Automated prediction of the Thoracolumbar Injury Classification and Severity Score from CT using a novel deep learning algorithm	Sophia A. Doerr	United States	To develop and validate a deep learning model that can automatically categorize vertebral morphology and determine posterior ligamentous complex (PLC) integrity—two critical features of the Thoracolumbar Injury Classification and Severity Score (TLICS)—using CT scans.	Diagnostic test accuracy study	Faster R-CNN (Region-based Convolutional Neural Network)	Object detection network with a VGG-16 backbone, region proposal network, and final R-CNN classifier	Supervised learning with transfer learning for multitask classification of vertebral morphology and PLC integrity	Johns Hopkins University, Department of Neurosurgery	90% of the dataset (exact patient breakdown not specified for training alone)	10% of the dataset (total cohort: 111 patients, 129 injury classifications)	January 2018 to December 2019	Vertebral bone fractures; Other: Thoracolumbar spine trauma	Thoracolumbar spine trauma and degenerative spinal pathologies	CT
392	Landriel 2024	Artificial Intelligence Assistance for the Measurement of Full Alignment Parameters in Whole-Spine Lateral Radiographs	Consensus	Artificial Intelligence Assistance for the Measurement of Full Alignment Parameters in Whole-Spine Lateral Radiographs	Federico Landriel	Other: Argentina	To develop and validate an AI tool (Vertebrai) to automatically measure global spinal parameters (GSP) in whole-spine lateral radiographs, aiming to reduce measurement time and improve accuracy.		AI Tool: Vertebrai Deep Learning (DL) models: UNet and UNet++ with differential spatial-to-numerical transformation (DSNT) layers VGG19 for image classification	UNet with DSNT for landmark detection VGG19 for filtering and classification Two-stage detection process: - Global detection for the whole spine - Refinement model for specific spinal sections	Supervised learning	Institutional dataset from Hospital Italiano de Buenos Aires, Argentina	553 whole-spine lateral (WSL) X-rays	138 WSL X-rays	2022 (retrospective selection from institutional archives)	Other: Spinal alignment conditions	Sagittal imbalance Flat back syndrome Degenerative hyperkyphosis Lumbar lordosis (LL) Cervical lordosis (CL) Proximal thoracic kyphosis (PTK) Global thoracic kyphosis (GTK) T1 slope (T1S) Pelvic incidence (PI) Sacral slope (SS) Pelvic tilt (PT) Spino-sacral angle (SSA) Sagittal vertical axis (SVA) T1 pelvic angle (TPA) C2-C7 plummet (cSVA) Hip odontoid axis (OD-HA) Global tilt (GT) Spinopelvic ti…	X-rays
462	Merali 2021	A deep learning model for detection of cervical spinal cord compression in MRI scans	Consensus	Lumbar Spinal Canal Segmentation in Cases with Lumbar Stenosis Using Deep-U-Net Ensembles	Azim N. Laiwalla	United States	To evaluate the performance of a deep learning-based U-Net ensemble model in segmenting lumbar spinal canals in patients with lumbar stenosis and compare its accuracy to expert-generated segmentations.		Deep U-Net Ensemble	Three U-Net models with different input fields of view (128x128, 160x160, 192x192) Majority voting ensembling technique applied to generate the final segmentation Dice loss function, Adam optimizer, dropout regularization (p=0.25), fixed learning rate (1e-5), 1000 training epochs	Supervised learning Multiple fields of view to capture features at different scales Data augmentation and pixel-wise segmentation	University of California Los Angeles (institutional database)	100 axial T2 lumbar MRI scans with manual segmentations by expert clinicians	279 lumbar MRI scans from elderly patients diagnosed with lumbar stenosis		Other: Lumbar spinal stenosis (LSS)		MRI
731	vandenWittenboer 2024	Diagnostic accuracy of an artificial intelligence algorithm versus radiologists for fracture detection on cervical spine CT	Consensus	Diagnostic accuracy of an artificial intelligence algorithm versus radiologists for fracture detection on cervical spine CT	Diagnostic accuracy of an artificial intelligence algorithm versus radiologists for fracture detection on cervical spine CT	Other: Netherlands	To compare the diagnostic accuracy of a deep learning artificial intelligence (AI) algorithm for detecting cervical spine (C-spine) fractures on CT scans with the performance of attending radiologists. The study also aimed to assess the algorithm's ability to identify fractures requiring stabilizing therapy (IST).		AIDOC Medical C-spine deep learning algorithm (CE marked, FDA approved)	Deep convolutional neural network (CNN) for C-spine fracture detection	Trained on external data, applied retrospectively to anonymized patient scans for validation in this study	Single-centre retrospective database of consecutive C-spine CT scans from a level 1 trauma center (Netherlands)	N/A (AI model pre-trained externally)	2368 scans (221 positive for fractures, 2147 negative)	2007 – 2014	Vertebral bone fractures	Cervical spine fractures: Fractures requiring stabilizing therapy (IST) Fracture-dislocations Isolated dislocations (excluded from AI analysis)	CT
650	Shen 2023	Using Artificial Intelligence to Diagnose Osteoporotic Vertebral Fractures on Plain Radiographs	Consensus	Using Artificial Intelligence to Diagnose Osteoporotic Vertebral Fractures on Plain Radiographs	Li Shen	Other: China (Shanghai Jiao Tong University, Shanghai Sixth People’s Hospital)	To develop and validate a deep-learning-based diagnostic system (AI_OVF_SH) capable of detecting and grading osteoporotic vertebral fractures (OVFs) from plain radiographs, aiming to improve diagnostic accuracy and reduce misdiagnosis and underdiagnosis in clinical practice.		Model: YOLO-XRAY (based on YOLOv5) multitask detection network	Encoder-decoder network for skeletal position detection, segmentation, and vertebral fracture classification	Deep convolutional neural networks (DCNNs) with grid search optimization for fracture grading based on area loss ratios	Training and Internal Validation: 11,397 plain radiographs from six community centers in Shanghai (2014-2016) External Validation: 1276 plain radiographs from outpatients at Shanghai Sixth People’s Hospital (2020-2021)	9000 participants (78.97% of the internal dataset)	2397 participants (21.03% of the internal dataset)	2014 – 2016 (Training and Internal Validation), 2020 – 2021 (External Validation)	Vertebral bone fractures	Osteoporotic vertebral fractures (OVFs) Subtype of Disease: Mild fracture Moderate fracture Severe fracture	Other: Plain radiographs (thoracic and lumbar spine)
589	Rosenberg 2022	Artificial Intelligence Accurately Detects Traumatic Thoracolumbar Fractures on Sagittal Radiographs	Consensus	Artificial Intelligence Accurately Detects Traumatic Thoracolumbar Fractures on Sagittal Radiographs	Guillermo Sánchez Rosenberg	Other: Switzerland and Italy	Develop and validate a deep learning model to detect traumatic vertebral fractures on sagittal radiographs of the thoracolumbar spine, aiming to improve early diagnosis and reduce missed fractures, particularly in low-resource settings.		ResNet18 VGG16	Convolutional Neural Networks (CNN) ResNet18 includes skip connections for better preservation of image data, while VGG16 uses sequential layers.	Supervised learning Transfer learning was applied by repurposing residual blocks of ResNet18 and VGG16's classification block to fracture detection.	Spine Surgery Reference Center, ASST Grande Ospedale Metropolitano Niguarda, Milano, Italy.	578 vertebral images (278 fracture, 300 non-fracture).	52 vertebral images (24 fracture, 28 non-fracture).	2010-2020	Vertebral bone fractures	(Thoracolumbar region)	X-rays
[truncated: 152 more columns]
